# Supplementary material for: BMI-for-age graphs with severe obesity percentile curves: tools for plotting cross-sectional and longitudinal youth BMI data
Source: BMC Pediatr. 2017 May 24;17:130. doi: 10.1186/s12887-017-0885-x (PMC5443363; doi:10.1186/s12887-017-0885-x)
Supplement: Supplementary file 1 — BMI SAS Graphing Program.sas. SAS graphing program file (SAS 11 kb) [file 12887_2017_885_MOESM1_ESM.sas]

/*BMI_Graphing_Program_for Adolescents Ages 2-20years*/;

/*Read User's Data: Cross-Sectional or Longitudinal*/;
/**Enter DATASET FILENAME and directions to file below \/ **/;
PROC IMPORT OUT=data DATAFILE="R:\Data for BMI Graphs_cross-sectional.xlsx" DBMS=EXCEL REPLACE;
	GETNAMES=YES;
RUN;
PROC CONTENTS data=data; run;
PROC PRINT data=data(obs=20);
RUN;

/*DATA QC*/;
DATA data; SET data (RENAME=(Sex=Sex_MF));
IF ID=. THEN delete;
*BMI_input = input(BMI, 8.);
%include 'C:\Users\yuli\Desktop\Liyang Yu\DROPMISS_MACRO.sas';
%DROPMISS(data, dat)
RUN;
PROC PRINT data=dat;
RUN;

/*Create Results Output*/
/*Prepare data for use of SAS Macro*/;
DATA dat; SET dat;
if Height_cm ^= . AND Weight_kg ^=. THEN BMI_kgm2 = Weight_kg / ((Height_cm/100)*(Height_cm/100));
else BMI_kgm2 = BMI;
if Sex_MF="male" OR Sex_MF="M" OR Sex_MF="Male" OR Sex_MF="m" then Sex=1;
if Sex_MF="female" OR Sex_MF="F" OR Sex_MF="f" OR Sex_MF="Female" then Sex=2;
RUN;
DATA dat; SET dat;
agemos = Age_y*12;
RUN;
PROC CONTENTS data=dat; 
PROC print data=dat(obs=50);RUN;

/*Use CDC BMI SAS Code*/
			/***\/Set location of the folder containing cdc-source-code.sas and the two excel files: cdcref.d and Ref_percentile_curves*/;
libname refdir 'R:\CDC';
DATA mydata; 
RETAIN ID Sex Age_y Height_cm Weight_kg BMI_kgm2;
SET dat; 
BMI_input=BMI;
RUN;
DATA mydata; SET mydata;
IF BMI =. THEN BMI = BMI_kgm2; 
		/*\/Set location of cdc-source-code.sas*/
%include 'R:\CDC\cdc-source-code.sas'; 
RUN;
DATA mydata; SET _CDCDATA;
DROP headcir headcz headcpct _Fheadcz _bivhc;
DROP wapct hapct whpct waz haz whz _Fwaz _Fhaz _Fwhz _bivwt _bivht _bivwh  _Fbmiz;
DROP agemos _bivlow _bivhigh height weight;
RUN;
PROC PRINT data=mydata;RUN;
DATA BMIdat; RETAIN ID Sex Gender Age_y BMI_kgm2 bmipct bmiz bmipct95;
SET mydata;
RUN;
PROC FORMAT; 
Value Sex 1='Male' 
          2='Female';
RUN;
PROC FORMAT; 
Value BMI6cat 1='Underweight' 
              2='Healthy Weight' 
              3='Overweight' 
              4='Obese Class 1' 
              5='Severe Obesity Class 2' 
              6='Severe Obesity Class 3';
RUN;

/*Create BMI6cat(Weight_status)Variable and Format output*/;
DATA BMIdat; SET BMIdat;
IF  BMIpct>=0 and BMIpct<5  then BMI6cat=1;
else if BMIpct>=5 and BMIpct<85  then BMI6cat=2;
else if BMIpct>=85 and BMIpct<95  then BMI6cat=3;
else if BMIpct>=95 and BMIpct95<120 then BMI6cat=4;
else if BMIpct95>=120 and BMIpct95<140 then BMI6cat=5;
else  if BMIpct95>=140 then BMI6cat=6;
FORMAT Sex Sex. BMI6cat BMI6cat.;
DROP Sex_MF BMI _bivbmi;
RENAME bmipct=BMI_pct bmiz=BMI_z bmipct95=BMI_95 BMI6cat=Weight_status;
RUN;
DATA BMIdat; RETAIN ID Sex Age_y Height_cm Weight_kg BMI_input BMI_kgm2 BMI_pct BMI_z BMI_95 Weight_status;
SET BMIdat;
RENAME BMI_input=BMI;
RUN;
PROC Contents;
PROC Print DATA = BMIdat (obs=5);
	/*FORMAT BMI 4.1 BMI_kgm2 4.1 BMI_z 6.3 BMI_pct 4.1 Age_BMI 4.1 Height_cm 5.1 Weight_kg 4.1*/; run;

/*Create CSV File*/;
			/*\/ Set location for where you would like the results be outputted to*/;
ODS csv file='R:\BMI\BMI_Results_sas.csv';
PROC Print DATA = BMIdat;
	*FORMAT BMI 4.1 BMIz 6.3 BMIpct 4.1 Age_BMI 4.1 Height_cm 5.1 Weight_kg 4.1; run;
ODS csv close;


/* Male Reference BMI % */
							/**\/ Enter location of the file Ref_percentile_curves*/;
PROC IMPORT out=bmi_m datafile="R:\Ref_percentile_curves.xlsx" 
   dbms=EXCEL replace;
   sheet="Males, 2-20 years";
   getnames=YES;
run;
/*PROC PRINT data=bmi_m(obs=20);
RUN;*/
DATA bmi_males; set bmi_m;
age_m= AgeInMonths/12;
drop AgeInMonths;
label age_m="Age";
run;
/*PROC PRINT data=bmi_males(obs=20);
RUN;*/

/*Male Cross-sectional or Longitudinal data*/;
DATA data_m; SET dat;
if Sex=2 then delete;
if BMI_kgm2 =. then BMI_kgm2 = Weight_kg / ((Height_cm/100)*(Height_cm/100));
RUN;
/*PROC PRINT data=data_m;
RUN;*/

/*MERGE MALES*/;
DATA BMI_M; SET data_m BMI_males;
RUN;
/*PROC CONTENTS data=BMI_M;
PROC PRINT data=BMI_M;
RUN;*/


/*Formatting*/;
ods _all_ close;
proc template;                                                                                                                          
   define style unifonts;      *template/link: STYLE Unifonts;                                                                                                           
   parent=Styles.Printer;  
	class graphbackground / 
          color=white; 
   style Graphfonts from GraphFonts /                                                                                                                   
      'GraphValueFont' = ("Times New Roman",9pt)                                                                                             
      'GraphLabelFont' = ("Times New Roman",12pt, Bold)
      'GraphDataFont' = ("Times New Roman",14pt)
      /*'GraphTitleFont' = ("Calibri",12pt)*/;                                                                                            
   end;                    
run;  


/*Method to evaluate if male data entered is longitudinal or cross-sectional*/;
PROC SORT data=BMI_M nodup; BY ID; RUN;
PROC SQL;
	Create table id_dup as 
	Select count(bmi.id) as id_dup from BMI_M BMI;
Quit;
PROC SQL;
	Create table id_nodup as
	Select count(distinct bmi.id) as id_nodup from BMI_M BMI;
Quit;
PROC SQL;
	Create table final as 
	Select dup.id_dup as count_dup, nodup.id_nodup as count_nodup from id_dup dup, id_nodup nodup;
Quit;
DATA final; SET final;
	IF count_dup ^= count_nodup then long_indicator = 'A';
	ELSE long_indicator = 'B';
RUN;
PROC SQL;
	Create table BMI_M_final as 
	Select ori.*, a.long_indicator from BMI_M ori, final a;
Quit;

%MACRO mtest;
DATA final; SET final;
CALL symput('count', long_indicator);
RUN;

/* Graph Males */
			/*\/ Modify the name and location of the graphical output pdf file*/;
ODS pdf FILE="\\wusmfs3\PTDepts\Racette Research\Liyang Yu\BMI\BMI_Graph_males_sas.pdf" 
	dpi=600 style=unifonts /*startpage=no*/;
	options nodate nonumber orientation=portrait;
ods graphics on / 
	width=7in
	height=7.8in
	/*outputfmt=pdf*/
	imagemap=on
	imagename="BMI_Graph_males_sas"
	border=off;
ods escapechar='^';
ods listing close;

proc sgplot data=BMI_M_final NOAUTOLEGEND noborder;
  series y=m5 x=age_m /Curvelabel="5^{unicode '1D57'x}^{unicode '02B0'x} percentile" curvelabelloc=outside    LINEATTRS=( thickness=4) curvelabelATTRS=(size=10pt);
  series y=m50 x=age_m/ Curvelabel="50^{unicode '1D57'x}^{unicode '02B0'x} percentile" curvelabelloc=outside  LINEATTRS=(color=green thickness=4) curvelabelATTRS=(size=10pt);
  series y=m85 x=age_m/ splitchar='-' Curvelabel="Overweight: -85^{unicode '1D57'x}^{unicode '02B0'x} percentile" curvelabelloc=outside  LINEATTRS=(color=blue thickness=4) curvelabelATTRS=(size=10pt);
  series y=m95 x=age_m/ splitchar='-' Curvelabel="Obese Class 1: -95^{unicode '1D57'x}^{unicode '02B0'x} percentile" curvelabelloc=outside  LINEATTRS=(color=Red pattern=solid thickness=4) curvelabelATTRS=(size=10pt);
  series y=mSevereC2 x=age_m / splitchar='-' Curvelabel="Severe Obesity Class 2:-120% of 95^{unicode '1D57'x}^{unicode '02B0'x} percentile" curvelabelloc=outside LINEATTRS=(color=VIO pattern=solid thickness=5) curvelabelATTRS=(size=10pt);
  series y=mSevereC3 x=age_m / splitchar='-' Curvelabel="Severe Obesity Class 3:-140% of 95^{unicode '1D57'x}^{unicode '02B0'x} percentile" curvelabelloc=outside LINEATTRS=(color=orange pattern=solid thickness=5) curvelabelATTRS=(size=10pt);
  xaxis label='Age (years)'  GRID integer values= (2 to 20 by 2) labelATTRS=(size=12pt) valueATTRS=(size=11pt);
  YAXIS LABEL="Body Mass Index (kg/m^{unicode '00b2'x})" GRID VALUES= (10 TO 60 BY 2); *labelATTRS=;
  scatter y=bmi_kgm2 x=age_y /MARKERATTRS=(color=black size=3 symbol=circle);

  %IF &count = A %THEN %DO;
  series y=bmi_kgm2 x=Age_y / group=id LineAttrs=(pattern=1);
  %END;
  inset "Males" / textATTRS=(size=14 weight=bold);
RUN;
ods graphics off;
ods pdf close; 

%MEND mtest;

%mtest;


/* Female Reference BMI % */
							/**\/ Enter location of the file Ref_percentile_curves*/;
PROC IMPORT out=bmi_f datafile="R:\Ref_percentile_curves.xlsx" 
   dbms=EXCEL replace;
   sheet="Females, 2-20 years";
   getnames=YES;
run;
/*PROC PRINT data=bmi_f(obs=20);
RUN;*/

DATA bmi_females; set bmi_f;
age_f= AgeInMonths/12;
drop AgeInMonths;
label age_f="Age";
run;
/*PROC PRINT data=bmi_females(obs=20);
RUN;*/

/*Female Cross-sectional or Longitudinal data*/;
DATA data_f; SET dat;
if Sex=1 then delete;
if BMI_kgm2 =. then BMI_kgm2 = Weight_kg / ((Height_cm/100)*(Height_cm/100));
RUN;
/*PROC PRINT data=data_f;
RUN;*/

/*MERGE FEMALES*/;
DATA BMI_F; SET data_f BMI_females;
RUN;
/*PROC CONTENTS data=BMI_F;
PROC PRINT data=BMI_F;
RUN;*/

/*Method to evaluate if female data entered is longitudinal or cross-sectional*/;
PROC SORT data=BMI_F nodup; BY ID; RUN;
PROC SQL;
	Create table fid_dup as 
	Select count(bmi.id) as fid_dup from BMI_F BMI;
Quit;
PROC SQL;
	Create table fid_nodup as
	Select count(distinct bmi.id) as fid_nodup from BMI_F BMI;
Quit;
PROC SQL;
	Create table ffinal as 
	Select dup.fid_dup as count_dup, nodup.fid_nodup as count_nodup from fid_dup dup, fid_nodup nodup;
Quit;
DATA ffinal; SET ffinal;
	IF count_dup ^= count_nodup then long_indicator = 'A';
	ELSE long_indicator = 'B';
RUN;
PROC SQL;
	Create table BMI_F_final as 
	Select ori.*, a.long_indicator from BMI_F ori, ffinal a;
Quit;

%MACRO ftest;
DATA ffinal; SET ffinal;
CALL symput('count', long_indicator);
RUN;

/* Graph Females*/
			/*\/ Modify the name and location of the graphical output pdf file*/;
ODS pdf FILE="\\wusmfs3\PTDepts\Racette Research\Liyang Yu\BMI\BMI_Graph_females_sas.pdf" 
	dpi=600 style=unifonts /*startpage=no*/;
	options nodate nonumber orientation=portrait;
ods graphics on / 
	width=7in
	height=7.8in
	/*outputfmt=pdf*/
	imagemap=on
	imagename="BMI_Graph_females_sas"
	border=off;
ods escapechar='^';
ods listing close;
proc sgplot data=BMI_F_final noautolegend noborder;
  series y=f5 x=age_f   / Curvelabel="5^{unicode '1D57'x}^{unicode '02B0'x} percentile" curvelabelloc=outside LINEATTRS=(color = purple pattern=solid thickness=4) curvelabelATTRS=(size=10pt);
  series y=f50 x=age_f / Curvelabel="50^{unicode '1D57'x}^{unicode '02B0'x} percentile" curvelabelloc=outside LINEATTRS=(color=green pattern=solid  thickness=4) curvelabelATTRS=(size=10pt);
  series y=f85 x=age_f / splitchar='-' Curvelabel="Overweight:-85^{unicode '1D57'x}^{unicode '02B0'x} percentile" curvelabelloc=outside LINEATTRS=(color=blue pattern=solid  thickness=4) curvelabelATTRS=(size=10pt);
  series y=f95 x=age_f /  splitchar='-' Curvelabel="Obese Class 1: -95^{unicode '1D57'x}^{unicode '02B0'x} percentile" curvelabelloc=outside  LINEATTRS=(color=Red pattern=solid thickness=4) curvelabelATTRS=(size=10pt);
* series y=f97 x=age_f / Curvelabel="97^{unicode '1D57'x}^{unicode '02B0'x} percentile" curvelabelloc=outside ;
  series y=fSevereC2 x=age_f / splitchar='-' Curvelabel="Severe Obesity Class 2:-120% of 95^{unicode '1D57'x}^{unicode '02B0'x} percentile" curvelabelloc=outside LINEATTRS=(color=VIO pattern=solid thickness=5) curvelabelATTRS=(size=10pt);
  series y=fSevereC3 x=age_f / splitchar='-' Curvelabel="Severe Obesity Class 3:-140% of 95^{unicode '1D57'x}^{unicode '02B0'x} percentile" curvelabelloc=outside LINEATTRS=(color=orange pattern=solid thickness=5) curvelabelATTRS=(size=10pt);
  xaxis label='Age (years)'  values= (2 to 20 by 2) labelATTRS=(size=12pt) valueATTRS=(size=11pt) GRID ;
  YAXIS LABEL="Body Mass Index (kg/m^{unicode '00b2'x})"   VALUES= (10 TO 60 BY 2) GRID ;
  scatter y=BMI_kgm2 x=Age_y /MARKERATTRS=(color=black size=3 symbol=circle);

  %if &count = A %then %do;
  series y=bmi_kgm2 x=Age_y / group=id LineAttrs=(pattern=1);
  %end;
  inset "Females"/ textATTRS=(size=14 weight=bold);
run;
ods graphics off;
ods pdf close; 

%MEND ftest;

%ftest;
