# Supplementary material for: BMI-for-age graphs with severe obesity percentile curves: tools for plotting cross-sectional and longitudinal youth BMI data
Source: BMC Pediatr. 2017 May 24;17:130. doi: 10.1186/s12887-017-0885-x (PMC5443363; doi:10.1186/s12887-017-0885-x)
Supplement: Supplementary file 2 — cdc-source-code.sas. SAS Macro from the CDC website (SAS 7 kb) [file 12887_2017_885_MOESM2_ESM.sas]

*************************************************************
* This sas program calculates CDC percentiles and z-scores
* based on the 2000 cdc growth charts
* (http://www.cdc.gov/growthcharts/cdc_charts.htm). 
* The reference population is children examined in NCHS studies 
* from 1963-65 to 1988-94. Biologically implausible values are flagged.

* Unless you have a very good reason to alter this file (and this is unlikely),
* please do NOT make changes.  This file is meant to be called with a %include
* statement from your SAS program.
**************************************************************;

*******  macros for calculations ******;
	%macro _zscore(var,l, m, s, z, p, f); 
		if &var >0 then do;  
			if abs(&L) ge 0.01 then &z=((&var / &M)**&L-1)/(&L * &S);
			  else if .z < abs(&L) < 0.01 then &z=log(&var / &M)/ &S;  
			&p=probnorm(&z)*100;
		
			sdl=((&M - &M*(1 - 2 * &L * &S)**(1 / &L)) / 2); sdh=((&M * (1 + 2 * &L * &S)**(1 / &L) - &M) / 2);
				if &var lt &M then &f= (&var - &M) / sdl; else &f= (&var - &M) / sdh; 
		end; 
	%mend _zscore;
	%macro _cuts(var,out,l,u);
		if &L <= &var <= &u then &out=0; else if &var> &u then &out=1; else if .< &var < &L then &out= -1; %mend _cuts;
************ End of Macros ************;

data _orig _mydata _old; set mydata; _id=_n_; 
	if agemos gt 240 then output _old; 	output _orig;

	if 0 <= agemos <24 then do; length=height; height=.; end; 
		if 24<= agemos then stature=height;
		lenhei=height; 
	if agemos lt 240 then output _mydata;

data _cinage _cinlen _cinht; set _mydata; 
if agemos ge 0 and agemos lt 0.5 then _agecat=0;
    else _agecat=int(agemos+0.5)-0.5;
if bmi < 0 & ( weight>0 & lenhei >0 & agemos >=24) then bmi=weight/(lenhei/100)**2;
output _cinage;

if length > . then do;
    if length >= 45 then _htcat=int(length+0.5)-0.5;
        if 45 <= length < 45.5 then _htcat=45;
        output _cinlen; 
	end;
if stature > . then do;
    if stature ge 77.5 then _htcat=int(stature+0.5)-0.5;
        else if 77<= stature < 77.5 then _htcat=77;
        output _cinht;
    end;

***********************************************************************;
*** begin the for-age calcs - note that this calls up the refdir libname;
data crefage; set refdir.CDCref_d; where denom='age'; *contains all merged LMS data - use 'denom' variable;
    proc sort; by sex _agecat; 	proc sort data=_cinage; by sex _agecat;
	
data finfage; merge _cinage (in=a) crefage (in=b); by sex _agecat;  if a;
    ageint = _agemos2-_agemos1; dage=agemos- _agemos1;
	
array l0  _llg  _mlg  _slg  _lht  _mht  _sht  _lwt  _mwt  _swt _lhc  _mhc  _shc  _lbmi  _mbmi  _sbmi;
array l1 _llg1 _mlg1 _slg1 _lht1 _mht1 _sht1 _lwt1 _mwt1 _swt1 _lhc1 _mhc1 _shc1 _lbmi1 _mbmi1 _sbmi1;
array l2 _llg2 _mlg2 _slg2 _lht2 _mht2 _sht2 _lwt2 _mwt2 _swt2 _lhc2 _mhc2 _shc2 _lbmi2 _mbmi2 _sbmi2;
do over l0; l0= l1 + (dage * (l2 - l1)) / ageint; end;

if agemos < 24 then _mbmi=.; *theres a valid value for 23.5 months! ;

%_zscore(length, _llg, _mlg, _slg, lgz, lgpct, _Flenz); 
	%_cuts(_flenz, _bivlg, -5, 3);
%_zscore(height, _lht, _mht, _sht, stz, stpct, _Fstatz); 
	%_cuts(_fstatz, _bivst, -5, 3);
%_zscore(weight, _lwt, _mwt, _swt, waz, wapct, _Fwaz); 
	%_cuts(_fwaz, _bivwt, -5, 5);
%_zscore(headcir, _lhc, _mhc, _shc, headcz, headcpct, _Fheadcz); 
	%_cuts(_fheadcz, _bivhc, -5, 5);
%_zscore(bmi, _lbmi, _mbmi, _sbmi, bmiz, bmipct, _Fbmiz); 
	%_cuts(_fbmiz, _bivbmi, -4, 5);

bmi95 = _mbmi * ((1 + _lbmi*_sbmi*probit(0.95))**(1/_lbmi));    
	bmipct95=100 * (bmi/bmi95);  **% of 95th percentile: m * ((1+l*s*z)^(1/l));

drop _llg1 _mlg1 _slg1 _lht1 _mht1 _sht1 _lwt1 _mwt1 _swt1 _lhc1 _mhc1 _shc1 _lbmi1 _mbmi1 _sbmi1
     _llg2 _mlg2 _slg2 _lht2 _mht2 _sht2 _lwt2 _mwt2 _swt2 _lhc2 _mhc2 _shc2 _lbmi2 _mbmi2 _sbmi2
     _lwht1  _mwht1  _swht1  _lwht2  _mwht2  _swht2  _lwlg1  _mwlg1  _swlg1 _lwlg2  _mwlg2  _swlg2;

******************************************;
*** begin for-length and for-stature calcs;
proc sort data=_cinlen; by sex _htcat;
data creflg; set refdir.CDCref_d (keep=denom sex _lg1--_swlg2);  where denom='length'; _htcat=_lg1;
    proc sort data=creflg; by sex _htcat; 

data finflg; merge _cinlen (in=a) creflg; by sex _htcat;
    if a & (43 < length <104); 
    lenint = _lg2- _lg1; dlen=length - _lg1;
array l  _lwl  _mwl  _swl; 
array l1  _lwlg1  _mwlg1  _swlg1; 
array l2  _lwlg2  _mwlg2  _swlg2;
do over l; l = l1 + (dlen * (l2 - l1)) / lenint; end;

%_zscore(weight, _lwl, _mwl, _swl, wlz, wlpct, _Fwlz); 
	%_cuts(_Fwlz,_bivwlg, -4, 5); 
keep _id sex _agecat agemos weight _Fwlz _bivwlg wlz wlpct;

*** begin for-stature calcs;
proc sort data=_cinht; by sex _htcat;
data crefht; set refdir.CDCref_d (keep=denom sex _ht1 _ht2 _lwht1 _lwht2 _mwht1 _mwht2 _swht1 _swht2); where denom='height'; 
	_htcat=_ht1;  proc sort data=crefht; by sex _htcat; 

data finfht; merge _cinht (in=a) crefht; by sex _htcat;
    if a & (77 < height <122);
    htint = _ht2- _ht1; dht=height - _ht1; 
array l   _lwh     _mwh   _swh; 
array l1  _lwht1  _mwht1  _swht1; 
array l2  _lwht2  _mwht2  _swht2;
do over l; l = l1 + (dht * (l2 - l1)) / htint; end;

%_zscore(weight, _lwh, _mwh, _swh, wstz, wstpct, _Fwstz);   
	%_cuts(_Fwstz,_bivwst,-4,5);
keep _id sex _agecat agemos weight _Fwstz _bivwst wstz wstpct;

*** combine the for-age, for-length, and for-height calcs;
proc sort data=finflg; by _id; proc sort data=finfht; by _id;
data lenht; merge finflg finfht; by _id; 
		
proc sort data=finfage; by _id; 
data _outdata; merge finfage lenht; by _id; 
    array a stature stz  stpct _bivst _fstatz wstz wstpct _bivwst _fwstz ;
    array b length  lgz  lgpct _bivlg _flenz  wlz  wlpct  _bivwlg _fwlz;
    array c height  haz  hapct _bivht _Fhaz   whz  whpct  _bivwh _Fwhz;
        do over c; c=max(a,b); end; **define height vars as max of stat and len vars;
		/*
	array d waz haz bmiz whz headcz; *recode **VERY** extreme z-scores to .; 
		do over d; if abs(d) >10 then d=.; end;	
		*/

	if .z < weight< 0.01 then do; waz=.; wapct=.; bmiz=.; bmipct=.; whz=.; whpct=.; end;
	if .z < height< 0.01 then do; haz=.; hapct=.; bmiz=.; bmipct=.; whz=.; whpct=.; end;
	if .z < headcir< 0.01 then do; headcz=.; headcpct=.; end;
	
	min= min(of _bivht _bivwt _bivbmi _bivac _bivhc _bivssf _bivtsf _bivwh);
		if min>=0 then _bivlow=0; else if min= -1 then _bivlow=1;
	max= max(of _bivht _bivwt _bivbmi _bivac _bivhc _bivssf _bivtsf _bivwh);
		if max=0 or max= -1 then _bivhigh=0; else if max= 1 then _bivhigh=1;	

keep _Fbmiz _Fhaz _Fheadcz _Flenz _Fstatz _Fwaz _Fwhz _fwstz _Fwlz _bivbmi _bivhc _bivhigh _bivht _bivlg _bivlow _bivst 
	_bivwh _bivwlg _bivwst _bivwt agemos bmi bmipct bmipct95 bmiz haz headcir headcpct headcz 
	_id lgpct lgz sex stpct stz wapct waz weight whpct whz wlpct wlz hapct wstz wstpct _fstatz;

data _outdata; set _outdata _old; ** combine with older, excluded people;

	label waz='weight-for-age Z'  wapct='weight-for-age percentile'  bmiz='BMI-for-age Z'  bmipct='BMI-for-age percentile' 
		haz='height-for-age Z'  hapct='height-for-age percentile'  whz='weight-for-height Z'   
		_fwaz='modified weight-for-height Z'  _bivwt='BIV weight-for-age'  headcz='head_circ-for-age Z' 
		headcpct='head_circ-for age perc' 	_Fheadcz='modified head_circ Z'  _bivhc='BIV head_circ'  
		_fbmiz='modified BMI-for-age Z'  _bivbmi='BIV BMI-for-age' whpct='weight-for-height percentile'
		bmipct95='% of 95th BMI percentile'  _bivht='BIV height-for-age'  _fhaz='modified height-for-age Z' 
		_bivwh='BIV weight-for-height'  _fwhz='modified weight-for-height Z'  _bivlow='any low BIV'  _bivhigh='any high BIV'; 

proc sort data= _outdata; by _id; proc sort data=_orig; by _id;

data _cdcdata; update _outdata _orig; by _id;  *have variables in _orig dataset overwrite any changes that were made;
	drop _id stz stpct _bivst _fstatz wstz wstpct _fwstz  lgz  lgpct _bivlg _flenz  wlz  wlpct  _fwlz 
			lenhei length stature _bivwst _bivwlg;
