# Supplementary material for: BMI-for-age graphs with severe obesity percentile curves: tools for plotting cross-sectional and longitudinal youth BMI data
Source: BMC Pediatr. 2017 May 24;17:130. doi: 10.1186/s12887-017-0885-x (PMC5443363; doi:10.1186/s12887-017-0885-x)
Supplement: Supplementary file 5 — Ref_percentile_curves.xlsx. CDC reference data set to generate the percentile curves on the BMI-for-age graphs (XLSX 69 kb) [file 12887_2017_885_MOESM5_ESM.xlsx]

## Sheet: Males, 2-20 years
AgeInMonths	m3	m5	m10	m25	m50	m75	m85	m90	m95	m97	mSevereC2	mSevereC3
24	14.5209	14.7373	15.0903	15.7416	16.575	17.5572	18.1622	18.6095	19.338	19.8599	23.2056	27.0732
24.5	14.5035	14.7193	15.0712	15.7196	16.5478	17.5213	18.1196	18.5611	19.2789	19.7919	23.1347	26.9905
25.5	14.4688	14.6836	15.0334	15.6763	16.4944	17.4514	18.0367	18.4673	19.1647	19.661	22.9976	26.8305
26.5	14.4346	14.6484	14.9962	15.634	16.4426	17.3838	17.957	18.3774	19.0557	19.5366	22.8668	26.6779
27.5	14.4008	14.6138	14.9597	15.5927	16.3922	17.3187	17.8805	18.2913	18.9519	19.4185	22.7422	26.5326
28.5	14.3675	14.5797	14.9238	15.5523	16.3433	17.2559	17.807	18.2089	18.8532	19.3067	22.6238	26.3944
29.5	14.3348	14.5462	14.8887	15.5128	16.2958	17.1955	17.7367	18.1303	18.7595	19.201	22.5114	26.2633
30.5	14.3026	14.5132	14.8541	15.4741	16.2497	17.1373	17.6693	18.0554	18.6708	19.1013	22.4049	26.1391
31.5	14.2709	14.4808	14.8203	15.4364	16.205	17.0813	17.6049	17.9841	18.587	19.0076	22.3043	26.0217
32.5	14.2399	14.4491	14.7871	15.3995	16.1615	17.0275	17.5435	17.9164	18.5079	18.9197	22.2095	25.9111
33.5	14.2095	14.418	14.7545	15.3635	16.1193	16.9759	17.485	17.8522	18.4336	18.8376	22.1204	25.8071
34.5	14.1797	14.3875	14.7226	15.3282	16.0784	16.9264	17.4293	17.7914	18.364	18.7611	22.0368	25.7096
35.5	14.1506	14.3577	14.6914	15.2938	16.0388	16.8791	17.3764	17.7341	18.299	18.6901	21.9587	25.6185
36.5	14.1222	14.3285	14.6609	15.2602	16.0003	16.8338	17.3263	17.6802	18.2384	18.6245	21.8861	25.5338
37.5	14.0945	14.3	14.631	15.2273	15.963	16.7905	17.2789	17.6296	18.1823	18.5643	21.8188	25.4552
38.5	14.0676	14.2722	14.6017	15.1952	15.9269	16.7492	17.2342	17.5823	18.1306	18.5092	21.7567	25.3828
39.5	14.0413	14.2451	14.5732	15.1639	15.892	16.7099	17.1921	17.5382	18.0831	18.4594	21.6997	25.3164
40.5	14.0158	14.2187	14.5453	15.1334	15.8582	16.6725	17.1527	17.4973	18.0399	18.4146	21.6478	25.2558
41.5	13.9911	14.193	14.5181	15.1036	15.8256	16.637	17.1157	17.4594	18.0007	18.3747	21.6009	25.201
42.5	13.9671	14.168	14.4915	15.0746	15.7941	16.6034	17.0814	17.4246	17.9657	18.3397	21.5588	25.152
43.5	13.9438	14.1437	14.4657	15.0463	15.7636	16.5717	17.0494	17.3928	17.9346	18.3095	21.5215	25.1084
44.5	13.9213	14.1201	14.4405	15.0189	15.7343	16.5418	17.0199	17.3639	17.9074	18.2839	21.4889	25.0704
45.5	13.8996	14.0972	14.416	14.9922	15.7061	16.5136	16.9927	17.3379	17.884	18.263	21.4609	25.0377
46.5	13.8786	14.0751	14.3923	14.9663	15.679	16.4873	16.9679	17.3148	17.8644	18.2466	21.4373	25.0102
47.5	13.8583	14.0537	14.3693	14.9412	15.6531	16.4626	16.9453	17.2943	17.8485	18.2346	21.4182	24.9879
48.5	13.8388	14.033	14.3469	14.9169	15.6282	16.4397	16.925	17.2766	17.8361	18.2269	21.4034	24.9706
49.5	13.82	14.013	14.3254	14.8935	15.6044	16.4185	16.9069	17.2615	17.8273	18.2235	21.3928	24.9582
50.5	13.8018	13.9937	14.3045	14.8709	15.5818	16.3989	16.8909	17.249	17.8219	18.2243	21.3863	24.9506
51.5	13.7844	13.9751	14.2844	14.8492	15.5602	16.381	16.877	17.239	17.8198	18.2292	21.3838	24.9478
52.5	13.7676	13.9572	14.2651	14.8284	15.5399	16.3647	16.8652	17.2314	17.821	18.238	21.3852	24.9495
53.5	13.7515	13.94	14.2465	14.8084	15.5206	16.35	16.8554	17.2263	17.8254	18.2507	21.3905	24.9556
54.5	13.7361	13.9235	14.2287	14.7894	15.5026	16.3369	16.8476	17.2235	17.833	18.2673	21.3995	24.9661
55.5	13.7212	13.9077	14.2116	14.7713	15.4857	16.3255	16.8418	17.2231	17.8435	18.2875	21.4122	24.9809
56.5	13.707	13.8926	14.1953	14.7541	15.47	16.3155	16.8378	17.2248	17.857	18.3114	21.4284	24.9998
57.5	13.6934	13.8781	14.1798	14.7379	15.4555	16.3072	16.8358	17.2288	17.8733	18.3388	21.448	25.0227
58.5	13.6804	13.8643	14.165	14.7227	15.4421	16.3004	16.8356	17.2349	17.8925	18.3696	21.471	25.0495
59.5	13.6679	13.8511	14.151	14.7084	15.43	16.2952	16.8373	17.2431	17.9144	18.4037	21.4973	25.0802
60.5	13.656	13.8385	14.1378	14.695	15.4191	16.2915	16.8408	17.2534	17.9389	18.4411	21.5267	25.1145
61.5	13.6446	13.8267	14.1253	14.6827	15.4095	16.2893	16.846	17.2658	17.966	18.4817	21.5592	25.1524
62.5	13.6338	13.8154	14.1136	14.6713	15.401	16.2887	16.853	17.28	17.9956	18.5252	21.5947	25.1939
63.5	13.6235	13.8047	14.1027	14.6609	15.3938	16.2895	16.8617	17.2963	18.0276	18.5718	21.6332	25.2387
64.5	13.6138	13.7947	14.0925	14.6515	15.3878	16.2919	16.8722	17.3144	18.062	18.6212	21.6744	25.2868
65.5	13.6046	13.7853	14.0831	14.6431	15.3831	16.2958	16.8843	17.3344	18.0987	18.6734	21.7184	25.3382
66.5	13.5958	13.7765	14.0744	14.6357	15.3795	16.3011	16.8981	17.3562	18.1376	18.7282	21.7651	25.3926
67.5	13.5876	13.7683	14.0664	14.6292	15.3772	16.3079	16.9135	17.3798	18.1786	18.7857	21.8144	25.4501
68.5	13.58	13.7607	14.0592	14.6237	15.3761	16.3162	16.9305	17.4051	18.2218	18.8456	21.8661	25.5105
69.5	13.5728	13.7536	14.0527	14.6191	15.3762	16.3259	16.9491	17.4322	18.267	18.908	21.9204	25.5738
70.5	13.5661	13.7472	14.047	14.6156	15.3774	16.337	16.9692	17.4609	18.3142	18.9727	21.977	25.6398
71.5	13.56	13.7414	14.042	14.6129	15.3799	16.3496	16.991	17.4913	18.3633	19.0397	22.0359	25.7085
72.5	13.5543	13.7362	14.0377	14.6112	15.3835	16.3635	17.0142	17.5234	18.4142	19.1088	22.0971	25.7799
73.5	13.5493	13.7316	14.0342	14.6104	15.3883	16.3788	17.0389	17.557	18.467	19.1801	22.1604	25.8538
74.5	13.5447	13.7276	14.0313	14.6106	15.3942	16.3954	17.065	17.5921	18.5215	19.2533	22.2258	25.9301
75.5	13.5406	13.7242	14.0292	14.6116	15.4013	16.4133	17.0926	17.6288	18.5778	19.3285	22.2933	26.0089
76.5	13.5371	13.7215	14.0278	14.6136	15.4094	16.4326	17.1217	17.667	18.6356	19.4055	22.3628	26.0899
77.5	13.5341	13.7193	14.0271	14.6165	15.4187	16.4532	17.1521	17.7066	18.6951	19.4843	22.4342	26.1732
78.5	13.5317	13.7177	14.0272	14.6202	15.429	16.475	17.1838	17.7476	18.7562	19.5649	22.5074	26.2586
79.5	13.5298	13.7167	14.0279	14.6248	15.4404	16.498	17.2169	17.79	18.8187	19.6471	22.5825	26.3462
80.5	13.5285	13.7164	14.0294	14.6303	15.4529	16.5223	17.2513	17.8338	18.8827	19.7309	22.6593	26.4358
81.5	13.5277	13.7166	14.0315	14.6367	15.4664	16.5478	17.2869	17.8789	18.9481	19.8162	22.7378	26.5274
82.5	13.5275	13.7175	14.0343	14.6439	15.4809	16.5744	17.3238	17.9253	19.0149	19.9029	22.8179	26.6209
83.5	13.5278	13.719	14.0379	14.6519	15.4964	16.6022	17.3619	17.973	19.083	19.9911	22.8996	26.7162
84.5	13.5287	13.7211	14.0422	14.6608	15.5129	16.6311	17.4012	18.0218	19.1524	20.0805	22.9828	26.8133
85.5	13.5303	13.7239	14.0471	14.6705	15.5303	16.6611	17.4417	18.0719	19.223	20.1712	23.0675	26.9121
86.5	13.5323	13.7272	14.0528	14.6811	15.5488	16.6923	17.4833	18.1231	19.2947	20.2631	23.1537	27.0126
87.5	13.535	13.7312	14.0591	14.6924	15.5681	16.7244	17.526	18.1755	19.3676	20.3562	23.2411	27.1147
88.5	13.5383	13.7359	14.0661	14.7045	15.5884	16.7576	17.5698	18.2289	19.4416	20.4503	23.3299	27.2183
89.5	13.5421	13.7411	14.0739	14.7175	15.6096	16.7919	17.6146	18.2834	19.5167	20.5454	23.42	27.3233
90.5	13.5466	13.747	14.0823	14.7312	15.6317	16.8271	17.6605	18.339	19.5927	20.6415	23.5113	27.4298
91.5	13.5516	13.7536	14.0914	14.7457	15.6547	16.8633	17.7074	18.3955	19.6697	20.7386	23.6037	27.5376
92.5	13.5573	13.7607	14.1012	14.761	15.6785	16.9004	17.7552	18.4531	19.7477	20.8364	23.6972	27.6468
93.5	13.5636	13.7685	14.1116	14.777	15.7032	16.9384	17.804	18.5115	19.8265	20.9351	23.7918	27.7571
94.5	13.5704	13.7769	14.1228	14.7938	15.7288	16.9774	17.8537	18.5709	19.9062	21.0345	23.8874	27.8687
95.5	13.5779	13.786	14.1346	14.8114	15.7551	17.0173	17.9043	18.6312	19.9867	21.1346	23.984	27.9814
96.5	13.586	13.7957	14.1471	14.8297	15.7823	17.058	17.9557	18.6923	20.0679	21.2353	24.0815	28.0951
97.5	13.5948	13.8061	14.1603	14.8487	15.8103	17.0996	18.0081	18.7542	20.1499	21.3366	24.1799	28.2099
98.5	13.6041	13.8171	14.1742	14.8684	15.8391	17.1419	18.0612	18.8169	20.2326	21.4385	24.2791	28.3256
99.5	13.6141	13.8287	14.1887	14.8889	15.8686	17.1851	18.1151	18.8804	20.3159	21.5409	24.379	28.4422
100.5	13.6247	13.841	14.2039	14.9101	15.8989	17.2291	18.1698	18.9446	20.3998	21.6437	24.4797	28.5597
101.5	13.6359	13.8539	14.2197	14.9319	15.9299	17.2738	18.2252	19.0095	20.4843	21.7469	24.5811	28.678
102.5	13.6477	13.8675	14.2362	14.9545	15.9617	17.3193	18.2814	19.0751	20.5693	21.8504	24.6832	28.7971
103.5	13.6602	13.8817	14.2534	14.9778	15.9942	17.3655	18.3383	19.1414	20.6549	21.9543	24.7858	28.9168
104.5	13.6732	13.8965	14.2712	15.0018	16.0274	17.4124	18.3958	19.2082	20.7409	22.0584	24.8891	29.0372
105.5	13.687	13.9119	14.2897	15.0264	16.0613	17.46	18.454	19.2757	20.8273	22.1628	24.9928	29.1583
106.5	13.7013	13.928	14.3088	15.0517	16.0959	17.5083	18.5128	19.3438	20.9142	22.2673	25.097	29.2798
107.5	13.7162	13.9448	14.3286	15.0777	16.1312	17.5573	18.5722	19.4124	21.0014	22.3719	25.2017	29.4019
108.5	13.7318	13.9621	14.349	15.1043	16.1671	17.6068	18.6322	19.4815	21.0889	22.4767	25.3067	29.5245
109.5	13.748	13.9801	14.3701	15.1316	16.2037	17.657	18.6928	19.5511	21.1768	22.5815	25.4121	29.6475
110.5	13.7648	13.9987	14.3918	15.1595	16.2409	17.7078	18.7539	19.6212	21.2649	22.6863	25.5179	29.7708
111.5	13.7823	14.018	14.4141	15.1881	16.2788	17.7592	18.8155	19.6917	21.3532	22.791	25.6239	29.8945
112.5	13.8003	14.0378	14.437	15.2173	16.3173	17.8111	18.8777	19.7627	21.4418	22.8957	25.7301	30.0185
113.5	13.819	14.0583	14.4606	15.2471	16.3564	17.8636	18.9403	19.834	21.5305	23.0004	25.8366	30.1427
114.5	13.8383	14.0794	14.4848	15.2775	16.3961	17.9166	19.0034	19.9057	21.6194	23.1048	25.9433	30.2671
115.5	13.8582	14.1011	14.5096	15.3086	16.4363	17.9702	19.0669	19.9778	21.7084	23.2092	26.05	30.3917
116.5	13.8787	14.1234	14.535	15.3402	16.4772	18.0242	19.1308	20.0502	21.7975	23.3133	26.1569	30.5164
117.5	13.8998	14.1463	14.561	15.3725	16.5186	18.0788	19.1952	20.1229	21.8866	23.4171	26.2639	30.6412
118.5	13.9215	14.1698	14.5876	15.4053	16.5606	18.1338	19.2599	20.1959	21.9758	23.5207	26.3709	30.7661
119.5	13.9438	14.1939	14.6148	15.4387	16.6031	18.1893	19.325	20.2692	22.0649	23.624	26.4779	30.8909
120.5	13.9667	14.2187	14.6426	15.4727	16.6461	18.2452	19.3904	20.3427	22.1541	23.727	26.5849	31.0157
121.5	13.9902	14.244	14.671	15.5073	16.6897	18.3016	19.4562	20.4164	22.2432	23.8296	26.6918	31.1405
122.5	14.0143	14.2698	14.6999	15.5424	16.7338	18.3583	19.5223	20.4904	22.3322	23.9318	26.7987	31.2651
123.5	14.039	14.2963	14.7295	15.578	16.7784	18.4155	19.5886	20.5645	22.4212	24.0335	26.9054	31.3897
124.5	14.0643	14.3234	14.7596	15.6142	16.8235	18.4731	19.6553	20.6388	22.51	24.1349	27.012	31.514
125.5	14.0901	14.351	14.7903	15.651	16.8691	18.531	19.7222	20.7132	22.5987	24.2357	27.1184	31.6382
126.5	14.1165	14.3792	14.8215	15.6883	16.9151	18.5893	19.7894	20.7877	22.6872	24.3361	27.2246	31.7621
127.5	14.1435	14.408	14.8533	15.7261	16.9616	18.6479	19.8568	20.8624	22.7755	24.4359	27.3306	31.8857
128.5	14.1711	14.4373	14.8856	15.7644	17.0086	18.7069	19.9244	20.9372	22.8636	24.5352	27.4364	32.0091
129.5	14.1992	14.4671	14.9184	15.8032	17.056	18.7662	19.9922	21.012	22.9515	24.6339	27.5418	32.1321
130.5	14.2278	14.4976	14.9518	15.8425	17.1039	18.8258	20.0602	21.0869	23.0391	24.732	27.647	32.2548
131.5	14.257	14.5285	14.9858	15.8824	17.1522	18.8857	20.1284	21.1618	23.1265	24.8295	27.7518	32.3771
132.5	14.2868	14.56	15.0202	15.9227	17.2009	18.9459	20.1967	21.2368	23.2136	24.9263	27.8563	32.499
133.5	14.3171	14.592	15.0552	15.9635	17.25	19.0063	20.2651	21.3117	23.3004	25.0225	27.9604	32.6205
134.5	14.3479	14.6246	15.0907	16.0047	17.2995	19.0671	20.3337	21.3867	23.3868	25.118	28.0641	32.7415
135.5	14.3792	14.6577	15.1266	16.0465	17.3494	19.128	20.4024	21.4616	23.4729	25.2128	28.1675	32.862
136.5	14.4111	14.6912	15.1631	16.0886	17.3997	19.1892	20.4712	21.5365	23.5586	25.3069	28.2704	32.9821
137.5	14.4435	14.7253	15.2001	16.1313	17.4504	19.2507	20.5401	21.6114	23.644	25.4003	28.3728	33.1016
138.5	14.4764	14.7599	15.2375	16.1743	17.5014	19.3123	20.6091	21.6862	23.729	25.4929	28.4748	33.2206
139.5	14.5098	14.795	15.2754	16.2178	17.5528	19.3742	20.6781	21.7609	23.8135	25.5848	28.5762	33.339
140.5	14.5436	14.8305	15.3138	16.2618	17.6045	19.4362	20.7472	21.8355	23.8977	25.6759	28.6772	33.4568
141.5	14.578	14.8666	15.3527	16.3061	17.6565	19.4984	20.8163	21.9101	23.9814	25.7662	28.7777	33.574
142.5	14.6129	14.9031	15.3919	16.3509	17.7089	19.5609	20.8855	21.9845	24.0647	25.8558	28.8776	33.6906
143.5	14.6482	14.94	15.4317	16.396	17.7616	19.6234	20.9547	22.0588	24.1475	25.9445	28.977	33.8065
144.5	14.684	14.9774	15.4719	16.4416	17.8146	19.6861	21.0239	22.1329	24.2298	26.0323	29.0758	33.9218
145.5	14.7202	15.0153	15.5125	16.4875	17.868	19.749	21.093	22.2069	24.3117	26.1194	29.1741	34.0364
146.5	14.7569	15.0536	15.5535	16.5338	17.9215	19.812	21.1622	22.2808	24.3931	26.2056	29.2717	34.1503
147.5	14.7941	15.0924	15.595	16.5805	17.9754	19.8751	21.2313	22.3544	24.474	26.291	29.3688	34.2636
148.5	14.8316	15.1316	15.6368	16.6275	18.0296	19.9384	21.3005	22.4279	24.5543	26.3755	29.4652	34.3761
149.5	14.8696	15.1711	15.679	16.6749	18.084	20.0017	21.3695	22.5012	24.6342	26.4592	29.561	34.4879
150.5	14.908	15.2111	15.7217	16.7227	18.1387	20.0651	21.4385	22.5743	24.7135	26.542	29.6562	34.5989
151.5	14.9469	15.2515	15.7647	16.7707	18.1937	20.1287	21.5075	22.6472	24.7923	26.624	29.7508	34.7092
152.5	14.9861	15.2923	15.8081	16.8191	18.2488	20.1923	21.5764	22.7199	24.8706	26.705	29.8447	34.8188
153.5	15.0257	15.3335	15.8518	16.8679	18.3043	20.2559	21.6452	22.7924	24.9483	26.7852	29.9379	34.9276
154.5	15.0657	15.375	15.8959	16.9169	18.3599	20.3197	21.7139	22.8647	25.0254	26.8645	30.0305	35.0356
155.5	15.1061	15.4169	15.9404	16.9662	18.4157	20.3835	21.7825	22.9367	25.1021	26.943	30.1225	35.1429
156.5	15.1468	15.4592	15.9852	17.0158	18.4718	20.4473	21.851	23.0084	25.1781	27.0205	30.2137	35.2494
157.5	15.1879	15.5018	16.0303	17.0657	18.5281	20.5112	21.9195	23.0799	25.2536	27.0972	30.3043	35.355
158.5	15.2294	15.5447	16.0758	17.1159	18.5845	20.5751	21.9878	23.1512	25.3285	27.1731	30.3942	35.4599
159.5	15.2712	15.588	16.1215	17.1664	18.6411	20.639	22.056	23.2222	25.4029	27.248	30.4835	35.564
160.5	15.3133	15.6316	16.1676	17.2171	18.6979	20.703	22.124	23.293	25.4767	27.3221	30.572	35.6674
161.5	15.3557	15.6755	16.2139	17.268	18.7549	20.7669	22.1919	23.3634	25.5499	27.3953	30.6599	35.7699
162.5	15.3984	15.7197	16.2605	17.3192	18.812	20.8309	22.2597	23.4336	25.6226	27.4677	30.7471	35.8716
163.5	15.4415	15.7642	16.3074	17.3706	18.8693	20.8949	22.3274	23.5035	25.6946	27.5392	30.8336	35.9725
164.5	15.4848	15.809	16.3546	17.4223	18.9267	20.9588	22.3949	23.5732	25.7662	27.6099	30.9194	36.0726
165.5	15.5284	15.854	16.402	17.4741	18.9842	21.0227	22.4622	23.6425	25.8371	27.6798	31.0045	36.172
166.5	15.5723	15.8993	16.4497	17.5262	19.0419	21.0866	22.5294	23.7116	25.9075	27.7488	31.089	36.2705
167.5	15.6164	15.9449	16.4976	17.5784	19.0997	21.1505	22.5964	23.7804	25.9773	27.817	31.1728	36.3683
168.5	15.6608	15.9907	16.5457	17.6309	19.1576	21.2143	22.6633	23.8489	26.0466	27.8844	31.2559	36.4653
169.5	15.7054	16.0367	16.594	17.6835	19.2156	21.2781	22.7299	23.9171	26.1153	27.951	31.3384	36.5615
170.5	15.7502	16.0829	16.6425	17.7362	19.2737	21.3419	22.7964	23.985	26.1835	28.0169	31.4202	36.6569
171.5	15.7952	16.1293	16.6913	17.7892	19.3318	21.4055	22.8627	24.0526	26.2512	28.0819	31.5014	36.7516
172.5	15.8405	16.176	16.7402	17.8422	19.3901	21.4692	22.9289	24.1199	26.3183	28.1462	31.5819	36.8456
173.5	15.8859	16.2228	16.7892	17.8955	19.4484	21.5327	22.9948	24.1869	26.3849	28.2098	31.6618	36.9388
174.5	15.9315	16.2698	16.8385	17.9488	19.5067	21.5962	23.0606	24.2536	26.4509	28.2727	31.7411	37.0313
175.5	15.9773	16.317	16.8879	18.0023	19.5651	21.6596	23.1262	24.32	26.5165	28.3348	31.8198	37.123
176.5	16.0233	16.3643	16.9374	18.0558	19.6236	21.7229	23.1916	24.3862	26.5815	28.3963	31.8978	37.2141
177.5	16.0694	16.4117	16.9871	18.1095	19.6821	21.7862	23.2568	24.452	26.6461	28.4571	31.9753	37.3045
178.5	16.1156	16.4593	17.0368	18.1632	19.7406	21.8493	23.3218	24.5175	26.7101	28.5173	32.0522	37.3942
179.5	16.162	16.507	17.0867	18.217	19.7991	21.9124	23.3866	24.5828	26.7737	28.5768	32.1285	37.4832
180.5	16.2084	16.5548	17.1367	18.2709	19.8577	21.9753	23.4512	24.6478	26.8369	28.6358	32.2043	37.5716
181.5	16.255	16.6027	17.1868	18.3249	19.9162	22.0382	23.5156	24.7125	26.8996	28.6941	32.2795	37.6594
182.5	16.3017	16.6507	17.2369	18.3789	19.9747	22.1009	23.5798	24.7769	26.9618	28.7519	32.3542	37.7466
183.5	16.3484	16.6988	17.2871	18.4329	20.0332	22.1635	23.6438	24.841	27.0237	28.8091	32.4284	37.8332
184.5	16.3952	16.7469	17.3373	18.487	20.0917	22.226	23.7076	24.9049	27.0851	28.8659	32.5021	37.9192
185.5	16.442	16.795	17.3876	18.541	20.1502	22.2884	23.7712	24.9685	27.1462	28.9222	32.5754	38.0046
186.5	16.4889	16.8432	17.4379	18.5951	20.2086	22.3506	23.8346	25.0318	27.2068	28.978	32.6482	38.0896
187.5	16.5358	16.8915	17.4883	18.6492	20.2669	22.4127	23.8978	25.0949	27.2671	29.0334	32.7206	38.174
188.5	16.5828	16.9397	17.5386	18.7032	20.3252	22.4747	23.9608	25.1577	27.3271	29.0883	32.7925	38.2579
189.5	16.6297	16.9879	17.5889	18.7572	20.3835	22.5365	24.0236	25.2203	27.3867	29.143	32.8641	38.3414
190.5	16.6766	17.0361	17.6392	18.8112	20.4416	22.5982	24.0862	25.2827	27.4461	29.1973	32.9353	38.4245
191.5	16.7235	17.0843	17.6895	18.8651	20.4997	22.6598	24.1486	25.3448	27.5051	29.2512	33.0062	38.5072
192.5	16.7704	17.1325	17.7397	18.919	20.5576	22.7212	24.2109	25.4067	27.5639	29.3049	33.0767	38.5895
193.5	16.8172	17.1806	17.7899	18.9728	20.6155	22.7824	24.2729	25.4684	27.6225	29.3584	33.147	38.6715
194.5	16.864	17.2286	17.84	19.0265	20.6733	22.8435	24.3348	25.5298	27.6808	29.4116	33.2169	38.7531
195.5	16.9107	17.2766	17.89	19.0801	20.7309	22.9044	24.3964	25.5911	27.7389	29.4647	33.2867	38.8345
196.5	16.9572	17.3245	17.9399	19.1336	20.7884	22.9651	24.4579	25.6522	27.7968	29.5177	33.3562	38.9156
197.5	17.0038	17.3723	17.9898	19.187	20.8457	23.0257	24.5192	25.7131	27.8546	29.5705	33.4255	38.9965
198.5	17.0501	17.42	18.0395	19.2402	20.9029	23.0861	24.5803	25.7738	27.9123	29.6233	33.4947	39.0771
199.5	17.0964	17.4675	18.089	19.2934	20.96	23.1464	24.6413	25.8344	27.9698	29.6761	33.5637	39.1577
200.5	17.1426	17.5149	18.1385	19.3463	21.0169	23.2065	24.7021	25.8948	28.0272	29.7289	33.6327	39.2381
201.5	17.1885	17.5621	18.1877	19.3991	21.0736	23.2663	24.7627	25.955	28.0846	29.7817	33.7016	39.3185
202.5	17.2344	17.6092	18.2368	19.4517	21.1301	23.326	24.8231	26.0152	28.142	29.8346	33.7704	39.3988
203.5	17.28	17.6561	18.2857	19.5041	21.1864	23.3856	24.8835	26.0752	28.1994	29.8877	33.8392	39.4791
204.5	17.3255	17.7028	18.3344	19.5563	21.2425	23.4449	24.9436	26.1351	28.2568	29.941	33.9081	39.5595
205.5	17.3707	17.7493	18.3829	19.6083	21.2984	23.504	25.0036	26.195	28.3142	29.9945	33.977	39.6399
206.5	17.4158	17.7956	18.4312	19.66	21.354	23.563	25.0635	26.2547	28.3717	30.0482	34.0461	39.7204
207.5	17.4606	17.8417	18.4793	19.7115	21.4094	23.6218	25.1232	26.3144	28.4294	30.1023	34.1152	39.8011
208.5	17.5052	17.8875	18.527	19.7628	21.4646	23.6803	25.1829	26.3741	28.4872	30.1568	34.1846	39.882
209.5	17.5495	17.9331	18.5745	19.8138	21.5195	23.7387	25.2423	26.4337	28.5451	30.2116	34.2542	39.9632
210.5	17.5936	17.9783	18.6218	19.8645	21.5742	23.7969	25.3017	26.4933	28.6033	30.267	34.324	40.0446
211.5	17.6373	18.0233	18.6687	19.9149	21.6285	23.8548	25.361	26.5528	28.6617	30.3228	34.3941	40.1264
212.5	17.6808	18.068	18.7154	19.9649	21.6826	23.9126	25.4202	26.6124	28.7204	30.3792	34.4645	40.2086
213.5	17.724	18.1124	18.7617	20.0147	21.7364	23.9702	25.4793	26.672	28.7794	30.4362	34.5353	40.2912
214.5	17.7668	18.1564	18.8077	20.0641	21.7899	24.0275	25.5382	26.7317	28.8388	30.4939	34.6065	40.3742
215.5	17.8093	18.2001	18.8533	20.1132	21.843	24.0847	25.5972	26.7914	28.8985	30.5523	34.6782	40.4579
216.5	17.8515	18.2435	18.8985	20.1619	21.8959	24.1417	25.656	26.8512	28.9586	30.6114	34.7503	40.5421
217.5	17.8933	18.2865	18.9434	20.2102	21.9484	24.1984	25.7148	26.9111	29.0192	30.6714	34.8231	40.6269
218.5	17.9347	18.329	18.9879	20.2582	22.0005	24.255	25.7736	26.9711	29.0803	30.7322	34.8964	40.7124
219.5	17.9757	18.3712	19.032	20.3057	22.0523	24.3113	25.8322	27.0312	29.1419	30.794	34.9703	40.7987
220.5	18.0163	18.413	19.0756	20.3528	22.1037	24.3674	25.8909	27.0915	29.2041	30.8568	35.0449	40.8857
221.5	18.0565	18.4543	19.1188	20.3995	22.1548	24.4233	25.9496	27.1519	29.2669	30.9206	35.1202	40.9736
222.5	18.0963	18.4952	19.1616	20.4457	22.2054	24.4791	26.0082	27.2126	29.3303	30.9855	35.1964	41.0624
223.5	18.1355	18.5356	19.2039	20.4915	22.2557	24.5346	26.0669	27.2734	29.3944	31.0516	35.2733	41.1522
224.5	18.1744	18.5756	19.2457	20.5367	22.3055	24.5899	26.1255	27.3345	29.4593	31.1189	35.3511	41.243
225.5	18.2127	18.615	19.287	20.5815	22.355	24.645	26.1842	27.3958	29.5249	31.1875	35.4298	41.3348
226.5	18.2505	18.6539	19.3277	20.6258	22.404	24.6999	26.2429	27.4575	29.5913	31.2574	35.5096	41.4278
227.5	18.2878	18.6923	19.368	20.6696	22.4526	24.7547	26.3017	27.5194	29.6586	31.3287	35.5903	41.522
228.5	18.3246	18.7302	19.4077	20.7128	22.5007	24.8092	26.3605	27.5816	29.7267	31.4015	35.6721	41.6174
229.5	18.3608	18.7675	19.4468	20.7555	22.5484	24.8635	26.4195	27.6441	29.7959	31.4759	35.755	41.7142
230.5	18.3964	18.8042	19.4853	20.7977	22.5956	24.9177	26.4784	27.7071	29.866	31.5518	35.8391	41.8123
231.5	18.4315	18.8403	19.5233	20.8392	22.6424	24.9716	26.5375	27.7704	29.9371	31.6294	35.9245	41.9119
232.5	18.4659	18.8758	19.5606	20.8802	22.6887	25.0254	26.5968	27.8341	30.0093	31.7087	36.0111	42.013
233.5	18.4997	18.9107	19.5973	20.9206	22.7346	25.079	26.6561	27.8983	30.0826	31.7898	36.0991	42.1156
234.5	18.5329	18.9449	19.6333	20.9603	22.7799	25.1325	26.7156	27.9629	30.1571	31.8727	36.1885	42.2199
235.5	18.5654	18.9784	19.6687	20.9995	22.8247	25.1857	26.7752	28.028	30.2328	31.9576	36.2793	42.3259
236.5	18.5972	19.0113	19.7034	21.0379	22.8691	25.2388	26.835	28.0936	30.3097	32.0445	36.3717	42.4336
237.5	18.6283	19.0434	19.7373	21.0758	22.9129	25.2918	26.8951	28.1598	30.388	32.1335	36.4656	42.5432
238.5	18.6586	19.0748	19.7706	21.113	22.9563	25.3446	26.9553	28.2265	30.4676	32.2246	36.5611	42.6546
239.5	18.6882	19.1055	19.8031	21.1495	22.9991	25.3972	27.0158	28.2938	30.5486	32.3179	36.6583	42.768
240	18.7027	19.1206	19.8191	21.1674	23.0203	25.4235	27.0461	28.3277	30.5896	32.3654	36.7076	42.8255
240.5	18.7171	19.1354	19.8349	21.1853	23.0414	25.4498	27.0765	28.3617	30.6311	32.4134	36.7573	42.8835

## Sheet: Females, 2-20 years
AgeInMonths	f3	f5	f10	f25	f50	f75	f85	f90	f95	f97	fSevereC2	fSevereC3
24	14.1473	14.3979	14.8013	15.5281	16.4234	17.4275	18.0182	18.4414	19.1062	19.5641	22.9275	26.7487
24.5	14.1323	14.3802	14.7797	15.4998	16.388	17.3858	17.9737	18.3953	19.0582	19.5153	22.8699	26.6815
25.5	14.1024	14.3453	14.737	15.4442	16.319	17.3048	17.8875	18.3061	18.9659	19.422	22.7591	26.5523
26.5	14.073	14.311	14.6952	15.3902	16.2521	17.2269	17.8049	18.221	18.8785	19.3341	22.6542	26.4299
27.5	14.044	14.2773	14.6543	15.3375	16.1873	17.152	17.7259	18.14	18.7959	19.2516	22.5551	26.3143
28.5	14.0154	14.2442	14.6143	15.2864	16.1247	17.0801	17.6503	18.0629	18.718	19.1745	22.4616	26.2052
29.5	13.9872	14.2118	14.5753	15.2367	16.0643	17.0111	17.5783	17.9896	18.6447	19.1026	22.3737	26.1026
30.5	13.9595	14.1799	14.5372	15.1885	16.0059	16.9449	17.5097	17.9202	18.576	19.0358	22.2912	26.0064
31.5	13.9322	14.1487	14.5	15.1417	15.9497	16.8817	17.4444	17.8545	18.5117	18.9741	22.2141	25.9164
32.5	13.9054	14.1181	14.4638	15.0964	15.8955	16.8212	17.3823	17.7925	18.4519	18.9173	22.1422	25.8326
33.5	13.8789	14.0882	14.4285	15.0525	15.8434	16.7635	17.3236	17.7342	18.3963	18.8655	22.0756	25.7548
34.5	13.8529	14.0588	14.3941	15.0101	15.7933	16.7086	17.268	17.6794	18.345	18.8184	22.014	25.683
35.5	13.8274	14.0302	14.3606	14.9691	15.7453	16.6564	17.2156	17.6281	18.2978	18.7761	21.9574	25.617
36.5	13.8023	14.0021	14.3281	14.9295	15.6992	16.6069	17.1663	17.5802	18.2548	18.7384	21.9057	25.5567
37.5	13.7776	13.9747	14.2965	14.8914	15.6552	16.56	17.1201	17.5357	18.2157	18.7052	21.8588	25.5019
38.5	13.7534	13.9479	14.2658	14.8546	15.6132	16.5157	17.0769	17.4946	18.1805	18.6765	21.8166	25.4527
39.5	13.7296	13.9217	14.236	14.8193	15.5732	16.474	17.0366	17.4567	18.1492	18.6521	21.779	25.4089
40.5	13.7063	13.8962	14.2071	14.7854	15.5351	16.4349	16.9992	17.422	18.1216	18.632	21.746	25.3703
41.5	13.6834	13.8712	14.1792	14.7529	15.4989	16.3982	16.9648	17.3905	18.0978	18.6161	21.7174	25.3369
42.5	13.661	13.847	14.1522	14.7218	15.4647	16.3641	16.9331	17.3621	18.0776	18.6043	21.6931	25.3086
43.5	13.639	13.8233	14.1261	14.6921	15.4324	16.3324	16.9043	17.3368	18.0609	18.5964	21.6731	25.2853
44.5	13.6176	13.8003	14.1008	14.6637	15.4019	16.3032	16.8782	17.3144	18.0478	18.5925	21.6573	25.2668
45.5	13.5965	13.778	14.0765	14.6366	15.3734	16.2764	16.8548	17.295	18.038	18.5925	21.6456	25.2532
46.5	13.576	13.7562	14.0531	14.6109	15.3466	16.2519	16.8341	17.2786	18.0316	18.5961	21.6379	25.2442
47.5	13.5559	13.7352	14.0306	14.5865	15.3217	16.2297	16.8161	17.265	18.0284	18.6035	21.6341	25.2398
48.5	13.5364	13.7147	14.009	14.5634	15.2986	16.2099	16.8006	17.2542	18.0285	18.6144	21.6342	25.2399
49.5	13.5173	13.6949	13.9882	14.5417	15.2772	16.1923	16.7876	17.2461	18.0317	18.6288	21.6381	25.2444
50.5	13.4987	13.6758	13.9683	14.5212	15.2576	16.1769	16.7772	17.2408	18.038	18.6467	21.6457	25.2533
51.5	13.4807	13.6573	13.9493	14.5019	15.2397	16.1638	16.7693	17.2382	18.0474	18.6679	21.6569	25.2663
52.5	13.4631	13.6395	13.9312	14.484	15.2235	16.1528	16.7638	17.2381	18.0597	18.6923	21.6716	25.2835
53.5	13.4461	13.6223	13.914	14.4672	15.2089	16.1439	16.7606	17.2406	18.0749	18.7199	21.6898	25.3048
54.5	13.4296	13.6058	13.8976	14.4517	15.1961	16.1371	16.7598	17.2457	18.0929	18.7507	21.7115	25.33
55.5	13.4137	13.59	13.882	14.4374	15.1848	16.1324	16.7613	17.2533	18.1137	18.7844	21.7364	25.3592
56.5	13.3983	13.5748	13.8674	14.4243	15.1751	16.1297	16.7651	17.2632	18.1372	18.8211	21.7647	25.3921
57.5	13.3835	13.5603	13.8536	14.4123	15.167	16.129	16.7711	17.2756	18.1634	18.8607	21.7961	25.4288
58.5	13.3693	13.5465	13.8406	14.4016	15.1605	16.1303	16.7793	17.2903	18.1922	18.9032	21.8307	25.4691
59.5	13.3556	13.5334	13.8285	14.3919	15.1554	16.1334	16.7896	17.3073	18.2235	18.9483	21.8683	25.513
60.5	13.3425	13.5209	13.8173	14.3834	15.1519	16.1384	16.802	17.3266	18.2574	18.9962	21.9089	25.5603
61.5	13.33	13.5091	13.8068	14.3761	15.1498	16.1453	16.8164	17.348	18.2936	19.0466	21.9524	25.6111
62.5	13.3181	13.4981	13.7973	14.3698	15.1492	16.154	16.8329	17.3716	18.3323	19.0996	21.9988	25.6652
63.5	13.3069	13.4877	13.7885	14.3647	15.15	16.1645	16.8514	17.3974	18.3733	19.155	22.0479	25.7226
64.5	13.2962	13.478	13.7806	14.3606	15.1521	16.1766	16.8718	17.4252	18.4165	19.2129	22.0998	25.7831
65.5	13.2861	13.469	13.7735	14.3576	15.1557	16.1906	16.8941	17.455	18.462	19.2731	22.1544	25.8468
66.5	13.2767	13.4608	13.7673	14.3557	15.1606	16.2061	16.9182	17.4868	18.5096	19.3355	22.2115	25.9134
67.5	13.2679	13.4532	13.7619	14.3548	15.1668	16.2233	16.9442	17.5206	18.5593	19.4002	22.2712	25.983
68.5	13.2597	13.4463	13.7572	14.3549	15.1743	16.2421	16.9719	17.5562	18.6111	19.467	22.3333	26.0556
69.5	13.2522	13.4401	13.7535	14.3561	15.1831	16.2625	17.0013	17.5937	18.6649	19.5359	22.3979	26.1309
70.5	13.2453	13.4347	13.7505	14.3582	15.1931	16.2844	17.0325	17.633	18.7206	19.6069	22.4648	26.2089
71.5	13.239	13.4299	13.7483	14.3614	15.2044	16.3078	17.0653	17.674	18.7783	19.6798	22.5339	26.2896
72.5	13.2334	13.4259	13.7469	14.3655	15.2169	16.3327	17.0997	17.7168	18.8378	19.7546	22.6053	26.3729
73.5	13.2285	13.4225	13.7464	14.3706	15.2306	16.3591	17.1358	17.7612	18.8991	19.8313	22.6789	26.4587
74.5	13.2242	13.4199	13.7466	14.3767	15.2454	16.3868	17.1733	17.8073	18.9621	19.9098	22.7545	26.547
75.5	13.2206	13.418	13.7476	14.3837	15.2614	16.4159	17.2124	17.855	19.0268	19.99	22.8322	26.6376
76.5	13.2177	13.4168	13.7495	14.3917	15.2785	16.4463	17.2529	17.9042	19.0932	20.0718	22.9119	26.7305
77.5	13.2154	13.4163	13.7521	14.4006	15.2968	16.4781	17.2949	17.9549	19.1612	20.1553	22.9935	26.8257
78.5	13.2138	13.4165	13.7554	14.4103	15.3161	16.5111	17.3382	18.0071	19.2308	20.2404	23.0769	26.9231
79.5	13.2128	13.4175	13.7596	14.421	15.3364	16.5454	17.3829	18.0607	19.3018	20.327	23.1622	27.0225
80.5	13.2125	13.4191	13.7645	14.4326	15.3578	16.5809	17.4289	18.1157	19.3743	20.415	23.2492	27.124
81.5	13.2129	13.4215	13.7702	14.4451	15.3803	16.6176	17.4763	18.172	19.4482	20.5045	23.3379	27.2275
82.5	13.214	13.4245	13.7767	14.4584	15.4037	16.6555	17.5248	18.2297	19.5235	20.5953	23.4282	27.3329
83.5	13.2157	13.4283	13.7839	14.4726	15.4282	16.6945	17.5746	18.2886	19.6001	20.6874	23.5201	27.4401
84.5	13.2182	13.4328	13.7919	14.4877	15.4536	16.7346	17.6256	18.3487	19.6779	20.7808	23.6135	27.5491
85.5	13.2212	13.4379	13.8006	14.5035	15.4799	16.7758	17.6777	18.4101	19.757	20.8753	23.7084	27.6598
86.5	13.225	13.4438	13.8101	14.5202	15.5072	16.818	17.7309	18.4725	19.8373	20.971	23.8047	27.7722
87.5	13.2295	13.4504	13.8203	14.5377	15.5354	16.8613	17.7852	18.5361	19.9187	21.0679	23.9024	27.8861
88.5	13.2346	13.4576	13.8312	14.556	15.5644	16.9055	17.8406	18.6008	20.0012	21.1657	24.0014	28.0016
89.5	13.2404	13.4656	13.8429	14.5751	15.5944	16.9507	17.8969	18.6665	20.0847	21.2646	24.1016	28.1186
90.5	13.2468	13.4742	13.8553	14.595	15.6252	16.9969	17.9543	18.7333	20.1692	21.3645	24.2031	28.2369
91.5	13.254	13.4836	13.8684	14.6157	15.6568	17.044	18.0126	18.8009	20.2547	21.4652	24.3057	28.3566
92.5	13.2618	13.4936	13.8822	14.6371	15.6893	17.0919	18.0718	18.8696	20.3412	21.5669	24.4094	28.4776
93.5	13.2703	13.5043	13.8967	14.6592	15.7226	17.1407	18.1319	18.9391	20.4285	21.6694	24.5142	28.5998
94.5	13.2794	13.5157	13.9119	14.6821	15.7566	17.1904	18.1928	19.0094	20.5166	21.7726	24.6199	28.7233
95.5	13.2892	13.5278	13.9278	14.7057	15.7914	17.2408	18.2546	19.0806	20.6056	21.8766	24.7267	28.8478
96.5	13.2997	13.5405	13.9444	14.7301	15.827	17.2921	18.3172	19.1526	20.6953	21.9813	24.8343	28.9733
97.5	13.3108	13.5539	13.9617	14.7551	15.8633	17.344	18.3805	19.2254	20.7857	22.0866	24.9428	29.1
98.5	13.3226	13.568	13.9797	14.7808	15.9003	17.3968	18.4446	19.2988	20.8768	22.1926	25.0521	29.2275
99.5	13.335	13.5827	13.9983	14.8072	15.938	17.4502	18.5094	19.373	20.9685	22.2991	25.1622	29.3559
100.5	13.3481	13.5981	14.0176	14.8343	15.9764	17.5043	18.5748	19.4478	21.0609	22.4061	25.2731	29.4852
101.5	13.3619	13.6141	14.0375	14.862	16.0155	17.5591	18.6409	19.5233	21.1538	22.5137	25.3846	29.6153
102.5	13.3762	13.6308	14.0581	14.8904	16.0552	17.6145	18.7076	19.5994	21.2473	22.6217	25.4967	29.7462
103.5	13.3913	13.6481	14.0793	14.9195	16.0955	17.6706	18.7749	19.676	21.3412	22.7301	25.6095	29.8777
104.5	13.4069	13.6661	14.1012	14.9491	16.1365	17.7272	18.8428	19.7531	21.4356	22.8389	25.7228	30.0099
105.5	13.4232	13.6846	14.1236	14.9794	16.178	17.7844	18.9112	19.8308	21.5305	22.948	25.8366	30.1427
106.5	13.4402	13.7038	14.1468	15.0103	16.2201	17.8421	18.9801	19.9089	21.6257	23.0575	25.9509	30.276
107.5	13.4577	13.7237	14.1705	15.0417	16.2628	17.9004	19.0495	19.9875	21.7213	23.1672	26.0656	30.4099
108.5	13.4759	13.7441	14.1948	15.0738	16.3061	17.9591	19.1194	20.0665	21.8173	23.2771	26.1807	30.5441
109.5	13.4947	13.7652	14.2197	15.1064	16.3499	18.0184	19.1897	20.1458	21.9135	23.3873	26.2962	30.6789
110.5	13.5141	13.7868	14.2452	15.1396	16.3942	18.078	19.2603	20.2256	22.01	23.4976	26.412	30.8139
111.5	13.5341	13.8091	14.2713	15.1733	16.439	18.1381	19.3314	20.3056	22.1067	23.6081	26.528	30.9493
112.5	13.5547	13.832	14.298	15.2076	16.4843	18.1987	19.4028	20.386	22.2036	23.7187	26.6443	31.085
113.5	13.576	13.8554	14.3252	15.2424	16.53	18.2596	19.4746	20.4667	22.3007	23.8293	26.7608	31.2209
114.5	13.5978	13.8794	14.353	15.2777	16.5763	18.3209	19.5466	20.5475	22.3979	23.94	26.8775	31.357
115.5	13.6202	13.904	14.3813	15.3136	16.6229	18.3825	19.619	20.6287	22.4952	24.0507	26.9943	31.4933
116.5	13.6432	13.9292	14.4102	15.3499	16.67	18.4445	19.6915	20.71	22.5926	24.1613	27.1112	31.6297
117.5	13.6667	13.9549	14.4396	15.3867	16.7175	18.5068	19.7644	20.7915	22.6901	24.272	27.2281	31.7662
118.5	13.6908	13.9812	14.4696	15.424	16.7654	18.5693	19.8374	20.8731	22.7876	24.3825	27.3451	31.9027
119.5	13.7155	14.008	14.5	15.4617	16.8137	18.6321	19.9106	20.9548	22.8851	24.493	27.4621	32.0392
120.5	13.7407	14.0353	14.531	15.4999	16.8623	18.6952	19.984	21.0367	22.9826	24.6033	27.5791	32.1756
121.5	13.7665	14.0632	14.5625	15.5386	16.9113	18.7585	20.0575	21.1186	23.08	24.7135	27.696	32.312
122.5	13.7929	14.0917	14.5944	15.5776	16.9606	18.822	20.1312	21.2006	23.1773	24.8235	27.8128	32.4483
123.5	13.8197	14.1206	14.6269	15.6171	17.0103	18.8857	20.2049	21.2826	23.2746	24.9333	27.9295	32.5844
124.5	13.8471	14.15	14.6598	15.657	17.0602	18.9496	20.2788	21.3646	23.3717	25.0429	28.046	32.7204
125.5	13.8751	14.18	14.6932	15.6972	17.1105	19.0136	20.3526	21.4466	23.4687	25.1522	28.1624	32.8561
126.5	13.9035	14.2104	14.727	15.7379	17.161	19.0778	20.4266	21.5285	23.5655	25.2613	28.2786	32.9916
127.5	13.9324	14.2413	14.7613	15.7789	17.2117	19.1421	20.5005	21.6104	23.6621	25.37	28.3945	33.1269
128.5	13.9619	14.2727	14.796	15.8203	17.2628	19.2065	20.5745	21.6922	23.7584	25.4785	28.5101	33.2618
129.5	13.9918	14.3046	14.8312	15.862	17.314	19.2709	20.6484	21.774	23.8546	25.5866	28.6255	33.3964
130.5	14.0222	14.3369	14.8668	15.9041	17.3655	19.3354	20.7223	21.8556	23.9505	25.6943	28.7406	33.5307
131.5	14.0531	14.3697	14.9027	15.9465	17.4172	19.4	20.7961	21.937	24.0461	25.8017	28.8553	33.6645
132.5	14.0845	14.4029	14.9391	15.9892	17.4691	19.4646	20.8698	22.0183	24.1414	25.9087	28.9697	33.798
133.5	14.1163	14.4366	14.9759	16.0322	17.5211	19.5292	20.9435	22.0994	24.2364	26.0153	29.0837	33.931
134.5	14.1486	14.4706	15.013	16.0755	17.5733	19.5939	21.017	22.1803	24.3311	26.1214	29.1973	34.0635
135.5	14.1813	14.5051	15.0506	16.1191	17.6257	19.6585	21.0905	22.261	24.4254	26.2271	29.3105	34.1955
136.5	14.2145	14.54	15.0884	16.1629	17.6782	19.723	21.1637	22.3415	24.5193	26.3323	29.4232	34.3271
137.5	14.248	14.5753	15.1267	16.207	17.7308	19.7875	21.2368	22.4217	24.6129	26.4371	29.5355	34.458
138.5	14.282	14.611	15.1652	16.2513	17.7836	19.852	21.3097	22.5017	24.706	26.5414	29.6472	34.5884
139.5	14.3164	14.6471	15.2041	16.2959	17.8364	19.9164	21.3825	22.5813	24.7988	26.6451	29.7585	34.7183
140.5	14.3512	14.6835	15.2433	16.3407	17.8893	19.9806	21.455	22.6607	24.8911	26.7484	29.8693	34.8475
141.5	14.3864	14.7203	15.2828	16.3857	17.9423	20.0448	21.5273	22.7398	24.9829	26.8511	29.9795	34.9761
142.5	14.422	14.7574	15.3226	16.4309	17.9953	20.1088	21.5993	22.8185	25.0743	26.9533	30.0892	35.104
143.5	14.4579	14.7948	15.3627	16.4763	18.0484	20.1727	21.6711	22.8969	25.1652	27.0549	30.1983	35.2313
144.5	14.4941	14.8326	15.4031	16.5218	18.1015	20.2365	21.7426	22.9749	25.2556	27.156	30.3068	35.3579
145.5	14.5308	14.8707	15.4437	16.5675	18.1546	20.3001	21.8139	23.0526	25.3456	27.2565	30.4147	35.4838
146.5	14.5677	14.9091	15.4846	16.6134	18.2077	20.3635	21.8848	23.1299	25.435	27.3564	30.522	35.609
147.5	14.605	14.9478	15.5257	16.6593	18.2609	20.4267	21.9554	23.2067	25.5239	27.4557	30.6286	35.7334
148.5	14.6426	14.9868	15.5671	16.7055	18.3139	20.4897	22.0257	23.2832	25.6122	27.5544	30.7347	35.8571
149.5	14.6805	15.0261	15.6087	16.7517	18.367	20.5525	22.0957	23.3593	25.7001	27.6525	30.8401	35.9801
150.5	14.7187	15.0656	15.6504	16.798	18.42	20.615	22.1653	23.4349	25.7873	27.75	30.9448	36.1022
151.5	14.7572	15.1053	15.6924	16.8444	18.473	20.6773	22.2346	23.5101	25.874	27.8469	31.0488	36.2236
152.5	14.7959	15.1454	15.7346	16.8909	18.5259	20.7393	22.3035	23.5848	25.9601	27.9431	31.1522	36.3442
153.5	14.8349	15.1856	15.7769	16.9375	18.5787	20.8011	22.372	23.6591	26.0457	28.0388	31.2548	36.464
154.5	14.8742	15.226	15.8194	16.9841	18.6314	20.8626	22.4401	23.7328	26.1306	28.1338	31.3568	36.5829
155.5	14.9137	15.2667	15.862	17.0307	18.684	20.9238	22.5078	23.8061	26.215	28.2281	31.458	36.701
156.5	14.9534	15.3075	15.9048	17.0774	18.7364	20.9847	22.5751	23.8789	26.2988	28.3219	31.5586	36.8183
157.5	14.9933	15.3485	15.9476	17.1241	18.7888	21.0453	22.6419	23.9513	26.382	28.4149	31.6584	36.9348
158.5	15.0334	15.3897	15.9906	17.1708	18.841	21.1056	22.7083	24.0231	26.4645	28.5074	31.7574	37.0503
159.5	15.0737	15.431	16.0337	17.2174	18.893	21.1655	22.7743	24.0943	26.5465	28.5992	31.8558	37.1651
160.5	15.1141	15.4724	16.0769	17.2641	18.9449	21.2251	22.8399	24.1651	26.6278	28.6904	31.9534	37.2789
161.5	15.1547	15.514	16.1201	17.3107	18.9966	21.2843	22.9049	24.2353	26.7085	28.7809	32.0502	37.3919
162.5	15.1955	15.5557	16.1635	17.3573	19.0481	21.3432	22.9695	24.305	26.7886	28.8708	32.1463	37.5041
163.5	15.2364	15.5975	16.2068	17.4038	19.0994	21.4017	23.0337	24.3741	26.8681	28.96	32.2417	37.6153
164.5	15.2774	15.6394	16.2502	17.4503	19.1505	21.4598	23.0973	24.4427	26.9469	29.0486	32.3363	37.7257
165.5	15.3185	15.6814	16.2936	17.4966	19.2014	21.5175	23.1605	24.5107	27.0251	29.1366	32.4302	37.8352
166.5	15.3597	15.7234	16.337	17.5429	19.252	21.5748	23.2231	24.5782	27.1027	29.224	32.5232	37.9438
167.5	15.401	15.7654	16.3804	17.5891	19.3024	21.6317	23.2853	24.6451	27.1796	29.3107	32.6156	38.0515
168.5	15.4423	15.8075	16.4238	17.6351	19.3526	21.6882	23.3469	24.7114	27.256	29.3969	32.7072	38.1584
169.5	15.4837	15.8496	16.4671	17.681	19.4025	21.7443	23.408	24.7772	27.3317	29.4824	32.798	38.2643
170.5	15.5252	15.8918	16.5104	17.7267	19.452	21.7999	23.4686	24.8423	27.4067	29.5673	32.8881	38.3694
171.5	15.5666	15.9338	16.5537	17.7724	19.5014	21.8551	23.5287	24.9069	27.4812	29.6516	32.9774	38.4737
172.5	15.6081	15.9759	16.5968	17.8178	19.5504	21.9098	23.5882	24.971	27.555	29.7353	33.066	38.577
173.5	15.6495	16.0179	16.6399	17.863	19.5991	21.9641	23.6472	25.0344	27.6282	29.8185	33.1538	38.6795
174.5	15.6909	16.0599	16.6829	17.9081	19.6475	22.0179	23.7057	25.0972	27.7008	29.9011	33.2409	38.7811
175.5	15.7323	16.1018	16.7257	17.9529	19.6955	22.0713	23.7636	25.1595	27.7728	29.9831	33.3273	38.8819
176.5	15.7736	16.1436	16.7684	17.9976	19.7432	22.1242	23.821	25.2212	27.8441	30.0646	33.413	38.9818
177.5	15.8148	16.1854	16.811	18.0419	19.7906	22.1766	23.8778	25.2823	27.9149	30.1455	33.4979	39.0809
178.5	15.8559	16.227	16.8534	18.0861	19.8376	22.2285	23.9341	25.3428	27.9851	30.2259	33.5821	39.1791
179.5	15.897	16.2684	16.8956	18.13	19.8843	22.28	23.9899	25.4027	28.0547	30.3058	33.6656	39.2766
180.5	15.9378	16.3097	16.9377	18.1736	19.9306	22.3309	24.045	25.462	28.1237	30.3852	33.7484	39.3732
181.5	15.9786	16.3509	16.9795	18.2169	19.9765	22.3814	24.0996	25.5208	28.1921	30.4641	33.8306	39.469
182.5	16.0192	16.3919	17.0211	18.26	20.022	22.4313	24.1537	25.579	28.26	30.5425	33.912	39.564
183.5	16.0597	16.4326	17.0625	18.3027	20.067	22.4807	24.2072	25.6366	28.3273	30.6205	33.9928	39.6582
184.5	16.0999	16.4732	17.1036	18.3451	20.1117	22.5296	24.2601	25.6936	28.3941	30.6981	34.0729	39.7517
185.5	16.1399	16.5135	17.1445	18.3872	20.156	22.578	24.3125	25.75	28.4603	30.7752	34.1524	39.8444
186.5	16.1797	16.5536	17.1851	18.4289	20.1998	22.6259	24.3644	25.8059	28.526	30.8519	34.2312	39.9364
187.5	16.2193	16.5934	17.2253	18.4703	20.2432	22.6733	24.4156	25.8612	28.5912	30.9282	34.3094	40.0277
188.5	16.2586	16.6329	17.2653	18.5112	20.2861	22.7201	24.4664	25.9159	28.6559	31.0042	34.3871	40.1182
189.5	16.2976	16.6722	17.3049	18.5518	20.3286	22.7664	24.5165	25.9701	28.7201	31.0798	34.4641	40.2081
190.5	16.3363	16.7111	17.3442	18.5921	20.3706	22.8122	24.5661	26.0238	28.7838	31.155	34.5405	40.2973
191.5	16.3747	16.7496	17.3832	18.6318	20.4122	22.8575	24.6152	26.0769	28.847	31.23	34.6164	40.3858
192.5	16.4128	16.7879	17.4217	18.6712	20.4533	22.9022	24.6637	26.1294	28.9098	31.3046	34.6918	40.4737
193.5	16.4505	16.8257	17.4599	18.7101	20.4938	22.9464	24.7117	26.1815	28.9721	31.379	34.7666	40.561
194.5	16.4878	16.8632	17.4976	18.7486	20.5339	22.99	24.7591	26.233	29.0341	31.4531	34.8409	40.6477
195.5	16.5247	16.9002	17.5349	18.7867	20.5735	23.0331	24.806	26.284	29.0956	31.527	34.9147	40.7338
196.5	16.5612	16.9369	17.5718	18.8242	20.6126	23.0757	24.8524	26.3345	29.1567	31.6008	34.988	40.8194
197.5	16.5973	16.9731	17.6082	18.8612	20.6511	23.1177	24.8982	26.3845	29.2174	31.6743	35.0609	40.9044
198.5	16.633	17.0088	17.6441	18.8978	20.6891	23.1592	24.9436	26.434	29.2778	31.7476	35.1334	40.9889
199.5	16.6681	17.044	17.6796	18.9338	20.7266	23.2002	24.9884	26.483	29.3378	31.8209	35.2054	41.073
200.5	16.7028	17.0788	17.7145	18.9693	20.7635	23.2406	25.0327	26.5315	29.3975	31.894	35.2771	41.1566
201.5	16.7369	17.113	17.7489	19.0043	20.7999	23.2805	25.0764	26.5796	29.4569	31.9671	35.3483	41.2397
202.5	16.7705	17.1467	17.7828	19.0387	20.8358	23.3199	25.1197	26.6273	29.5161	32.0401	35.4193	41.3225
203.5	16.8036	17.1798	17.8161	19.0726	20.8711	23.3587	25.1625	26.6745	29.5749	32.1131	35.4899	41.4049
204.5	16.836	17.2123	17.8488	19.1059	20.9058	23.397	25.2048	26.7213	29.6335	32.186	35.5602	41.4869
205.5	16.8679	17.2443	17.8809	19.1385	20.9399	23.4347	25.2466	26.7676	29.6919	32.2591	35.6302	41.5686
206.5	16.8991	17.2756	17.9124	19.1706	20.9734	23.4719	25.288	26.8136	29.75	32.3321	35.7	41.6501
207.5	16.9297	17.3063	17.9432	19.202	21.0064	23.5086	25.3289	26.8591	29.808	32.4053	35.7696	41.7312
208.5	16.9597	17.3363	17.9734	19.2328	21.0387	23.5448	25.3694	26.9044	29.8658	32.4786	35.839	41.8122
209.5	16.9889	17.3656	18.003	19.263	21.0705	23.5804	25.4094	26.9492	29.9235	32.552	35.9082	41.8929
210.5	17.0175	17.3943	18.0318	19.2925	21.1016	23.6156	25.4489	26.9937	29.9811	32.6257	35.9773	41.9735
211.5	17.0453	17.4222	18.06	19.3213	21.1322	23.6502	25.4881	27.0379	30.0386	32.6995	36.0463	42.054
212.5	17.0724	17.4493	18.0874	19.3495	21.1621	23.6843	25.5268	27.0817	30.096	32.7736	36.1152	42.1344
213.5	17.0986	17.4758	18.114	19.3769	21.1913	23.7179	25.5652	27.1253	30.1534	32.848	36.184	42.2147
214.5	17.1241	17.5014	18.1399	19.4037	21.22	23.751	25.6031	27.1686	30.2107	32.9227	36.2529	42.295
215.5	17.1488	17.5262	18.1651	19.4296	21.248	23.7836	25.6407	27.2116	30.2681	32.9978	36.3217	42.3754
216.5	17.1726	17.5501	18.1894	19.4549	21.2753	23.8156	25.6779	27.2543	30.3255	33.0732	36.3906	42.4558
217.5	17.1956	17.5733	18.2129	19.4794	21.302	23.8472	25.7147	27.2969	30.383	33.1491	36.4596	42.5363
218.5	17.2176	17.5955	18.2355	19.5031	21.3281	23.8784	25.7512	27.3392	30.4406	33.2255	36.5288	42.6169
219.5	17.2387	17.6169	18.2573	19.5261	21.3534	23.909	25.7873	27.3813	30.4983	33.3023	36.598	42.6977
220.5	17.2589	17.6373	18.2782	19.5482	21.3781	23.9391	25.8232	27.4232	30.5562	33.3797	36.6675	42.7787
221.5	17.2782	17.6568	18.2983	19.5696	21.4021	23.9688	25.8587	27.4651	30.6143	33.4577	36.7372	42.86
222.5	17.2964	17.6754	18.3174	19.5901	21.4255	23.998	25.8939	27.5067	30.6726	33.5362	36.8071	42.9416
223.5	17.3137	17.6929	18.3355	19.6097	21.4481	24.0268	25.9289	27.5483	30.7311	33.6155	36.8774	43.0236
224.5	17.3299	17.7095	18.3527	19.6286	21.4701	24.0551	25.9636	27.5897	30.79	33.6954	36.948	43.106
225.5	17.345	17.725	18.369	19.6465	21.4913	24.0829	25.998	27.6311	30.8491	33.7761	37.0189	43.1888
226.5	17.3591	17.7395	18.3842	19.6636	21.5119	24.1103	26.0322	27.6724	30.9086	33.8576	37.0903	43.2721
227.5	17.372	17.7529	18.3984	19.6797	21.5317	24.1373	26.0662	27.7137	30.9685	33.9398	37.1622	43.3559
228.5	17.3838	17.7651	18.4116	19.695	21.5508	24.1638	26.0999	27.755	31.0288	34.023	37.2346	43.4403
229.5	17.3945	17.7763	18.4237	19.7093	21.5692	24.1899	26.1335	27.7963	31.0896	34.1071	37.3075	43.5254
230.5	17.404	17.7863	18.4348	19.7227	21.5869	24.2156	26.1669	27.8377	31.1508	34.1921	37.381	43.6111
231.5	17.4123	17.7952	18.4447	19.7352	21.6038	24.2408	26.2002	27.8791	31.2126	34.2781	37.4551	43.6977
232.5	17.4193	17.8029	18.4535	19.7466	21.62	24.2657	26.2333	27.9206	31.275	34.3652	37.53	43.7849
233.5	17.4251	17.8093	18.4612	19.7571	21.6354	24.2902	26.2662	27.9622	31.3379	34.4534	37.6055	43.8731
234.5	17.4296	17.8146	18.4677	19.7666	21.6501	24.3143	26.2991	28.004	31.4015	34.5427	37.6818	43.9622
235.5	17.4328	17.8185	18.4731	19.7751	21.664	24.338	26.3319	28.0459	31.4658	34.6333	37.759	44.0522
236.5	17.4347	17.8212	18.4772	19.7825	21.6771	24.3613	26.3646	28.088	31.5309	34.725	37.837	44.1432
237.5	17.4352	17.8226	18.4801	19.7889	21.6895	24.3843	26.3972	28.1303	31.5966	34.8181	37.916	44.2353
238.5	17.4343	17.8226	18.4818	19.7942	21.7011	24.4069	26.4298	28.1729	31.6632	34.9125	37.9959	44.3285
239.5	17.432	17.8213	18.4822	19.7985	21.7119	24.4291	26.4624	28.2157	31.7307	35.0083	38.0768	44.423
240	17.4303	17.8201	18.482	19.8002	21.717	24.4401	26.4787	28.2373	31.7647	35.0568	38.1177	44.4706
240.5	17.4283	17.8186	18.4814	19.8016	21.7219	24.451	26.495	28.2589	31.799	35.1056	38.1588	44.5186
