# Supplementary material for: BMI-for-age graphs with severe obesity percentile curves: tools for plotting cross-sectional and longitudinal youth BMI data
Source: BMC Pediatr. 2017 May 24;17:130. doi: 10.1186/s12887-017-0885-x (PMC5443363; doi:10.1186/s12887-017-0885-x)
Supplement: Supplementary file 7 — cdcref_d.csv. CDC reference data set to compute individual percentiles and z-scores (CSV 159 kb) [file 12887_2017_885_MOESM7_ESM.csv]

denom	SEX	_AGEMOS1	_LLG1	_MLG1	_SLG1	_AGEMOS2	_LLG2	_MLG2	_SLG2	_AGECAT	_LHT1	_MHT1	_SHT1	_LHT2	_MHT2	_SHT2	_LWT1	_MWT1	_SWT1	_LWT2	_MWT2	_SWT2	_LBMI1	_MBMI1	_SBMI1	_LBMI2	_MBMI2	_SBMI2	_LHC1	_MHC1	_SHC1	_LHC2	_MHC2	_SHC2	_LG1	_LWLG1	_MWLG1	_SWLG1	_LG2	_LWLG2	_MWLG2	_SWLG2	_htcat	_HT1	_LWHT1	_MWHT1	_SWHT1	_HT2	_LWHT2
age	1	0	1.267004226	49.98888408	0.053112191	0.5	0.511237696	52.6959753	0.048692684	0							1.815151075	3.530203168	0.152385273	1.547523128	4.003106424	0.146025021							4.427825037	35.81366835	0.052172542	4.310927464	37.19361054	0.047259148
age	1	0.5	0.511237696	52.6959753	0.048692684	1.5	-0.45224446	56.62842855	0.04411683	0.5							1.547523128	4.003106424	0.146025021	1.068795548	4.879525083	0.136478767							4.310927464	37.19361054	0.047259148	3.869576802	39.20742929	0.040947903
age	1	1.5	-0.45224446	56.62842855	0.04411683	2.5	-0.990594599	59.60895343	0.041795583	1.5							1.068795548	4.879525083	0.136478767	0.695973505	5.672888765	0.129677511							3.869576802	39.20742929	0.040947903	3.305593039	40.65233195	0.037027722
age	1	2.5	-0.990594599	59.60895343	0.041795583	3.5	-1.285837689	62.07700027	0.040454126	2.5							0.695973505	5.672888765	0.129677511	0.41981509	6.391391982	0.124717085							3.305593039	40.65233195	0.037027722	2.720590297	41.76516959	0.034364245
age	1	3.5	-1.285837689	62.07700027	0.040454126	4.5	-1.43031238	64.2168641	0.039633879	3.5							0.41981509	6.391391982	0.124717085	0.219866801	7.041836432	0.121040119							2.720590297	41.76516959	0.034364245	2.16804824	42.66116148	0.032462175
age	1	4.5	-1.43031238	64.2168641	0.039633879	5.5	-1.47657547	66.1253149	0.039123813	4.5							0.219866801	7.041836432	0.121040119	0.077505598	7.630425182	0.1182712							2.16804824	42.66116148	0.032462175	1.675465689	43.40488731	0.031064702
age	1	5.5	-1.47657547	66.1253149	0.039123813	6.5	-1.456837849	67.8601799	0.038811994	5.5							0.077505598	7.630425182	0.1182712	-0.02190761	8.162951035	0.116153695							1.675465689	43.40488731	0.031064702	1.255160322	44.03609923	0.03002267
age	1	6.5	-1.456837849	67.8601799	0.038811994	7.5	-1.391898768	69.45908458	0.038633209	6.5							-0.02190761	8.162951035	0.116153695	-0.0894409	8.644832479	0.114510349							1.255160322	44.03609923	0.03002267	0.91054114	44.58096912	0.029242173
age	1	7.5	-1.391898768	69.45908458	0.038633209	8.5	-1.29571459	70.94803912	0.038546833	7.5							-0.0894409	8.644832479	0.114510349	-0.1334091	9.081119817	0.113217163							0.91054114	44.58096912	0.029242173	0.639510474	45.05761215	0.028660454
age	1	8.5	-1.29571459	70.94803912	0.038546833	9.5	-1.177919048	72.34586111	0.038526262	8.5							-0.1334091	9.081119817	0.113217163	-0.1600954	9.476500305	0.11218624							0.639510474	45.05761215	0.028660454	0.436978864	45.4790756	0.0282336
age	1	9.5	-1.177919048	72.34586111	0.038526262	10.5	-1.045326049	73.6666541	0.038553387	9.5							-0.1600954	9.476500305	0.11218624	-0.17429685	9.835307701	0.111354536							0.436978864	45.4790756	0.0282336	0.296275856	45.85505706	0.027929764
age	1	10.5	-1.045326049	73.6666541	0.038553387	11.5	-0.902800887	74.92129717	0.038615501	10.5							-0.17429685	9.835307701	0.111354536	-0.1797189	10.16153567	0.110676413							0.296275856	45.85505706	0.027929764	0.210107251	46.19295427	0.027725179
age	1	11.5	-0.902800887	74.92129717	0.038615501	12.5	-0.753908107	76.11837536	0.038703461	11.5							-0.1797189	10.16153567	0.110676413	-0.179254	10.45885399	0.110118635							0.210107251	46.19295427	0.027725179	0.171147024	46.49853438	0.027601686
age	1	12.5	-0.753908107	76.11837536	0.038703461	13.5	-0.601263523	77.26479911	0.038810557	12.5							-0.179254	10.45885399	0.110118635	-0.17518447	10.7306256	0.109656941							0.171147024	46.49853438	0.027601686	0.172393886	46.77637684	0.027545148
age	1	13.5	-0.601263523	77.26479911	0.038810557	14.5	-0.446805039	78.36622309	0.038931784	13.5							-0.17518447	10.7306256	0.109656941	-0.16932268	10.97992482	0.109273653							0.172393886	46.77637684	0.027545148	0.207371541	47.03017599	0.027544382
age	1	14.5	-0.446805039	78.36622309	0.038931784	15.5	-0.291974772	79.4273405	0.039063356	14.5							-0.16932268	10.97992482	0.109273653	-0.1631139	11.20955529	0.10895596							0.207371541	47.03017599	0.027544382	0.270226126	47.2629533	0.027590417
age	1	15.5	-0.291974772	79.4273405	0.039063356	16.5	-0.13784767	80.45209492	0.039202382	15.5							-0.1631139	11.20955529	0.10895596	-0.15770999	11.4220677	0.108694678							0.270226126	47.2629533	0.027590417	0.355757274	47.47720989	0.02767598
age	1	16.5	-0.13784767	80.45209492	0.039202382	17.5	0.014776155	81.44383603	0.039346629	16.5							-0.15770999	11.4220677	0.108694678	-0.15402279	11.61977698	0.108483324							0.355757274	47.47720989	0.02767598	0.459407627	47.67503833	0.027795115
age	1	17.5	0.014776155	81.44383603	0.039346629	18.5	0.165304169	82.40543643	0.039494365	17.5							-0.15402279	11.61977698	0.108483324	-0.15276214	11.80477902	0.108317416							0.459407627	47.67503833	0.027795115	0.577227615	47.85820606	0.0279429
age	1	18.5	0.165304169	82.40543643	0.039494365	19.5	0.313301809	83.33938063	0.039644238	18.5							-0.15276214	11.80477902	0.108317416	-0.15446658	11.9789663	0.108193944							0.577227615	47.85820606	0.0279429	0.705826778	48.02821867	0.028115241
age	1	19.5	0.313301809	83.33938063	0.039644238	20.5	0.458455471	84.24783394	0.039795189	19.5							-0.15446658	11.9789663	0.108193944	-0.15952202	12.14404334	0.108110954							0.705826778	48.02821867	0.028115241	0.842319055	48.18636864	0.028308707
age	1	20.5	0.458455471	84.24783394	0.039795189	21.5	0.600544631	85.13269658	0.039946388	20.5							-0.15952202	12.14404334	0.108110954	-0.16817926	12.30154103	0.108067236							0.842319055	48.18636864	0.028308707	0.984266833	48.3337732	0.028520407
age	1	21.5	0.600544631	85.13269658	0.039946388	22.5	0.739438953	85.9956488	0.040097181	21.5							-0.16817926	12.30154103	0.108067236	-0.1805668	12.45283028	0.108062078							0.984266833	48.3337732	0.028520407	1.129626698	48.47140432	0.028747896
age	1	22.5	0.739438953	85.9956488	0.040097181	23.5	0.875000447	86.8381751	0.04024706	22.5							-0.1805668	12.45283028	0.108062078	-0.19670196	12.59913494	0.108095077							1.129626698	48.47140432	0.028747896	1.276691223	48.60011223	0.028989089
age	1	23.5	0.875000447	86.8381751	0.04024706	24.5	1.00720807	87.66160934	0.040395626	23.5	0.875839864	86.04279268	0.04024743	1.00720807	86.86160934	0.040395626	-0.19670196	12.59913494	0.108095077	-0.216501213	12.74154396	0.108166006	-2.039988545	16.60228049	0.081057501	-1.982373595	16.54777487	0.080127429	1.276691223	48.60011223	0.028989089	1.424084853	48.72064621	0.029242207
age	1	24.5	1.00720807	87.66160934	0.040395626	25.5	0.837251351	88.45247282	0.040577525	24.5	1.00720807	86.86160934	0.040395626	0.837251351	87.65247282	0.040577525	-0.216501213	12.74154396	0.108166006	-0.239790488	12.88102276	0.108274706	-1.982373595	16.54777487	0.080127429	-1.924100169	16.49442763	0.079233994	1.424084853	48.72064621	0.029242207	1.570621291	48.83366629	0.029505723
age	1	25.5	0.837251351	88.45247282	0.040577525	26.5	0.681492975	89.22326434	0.040723122	25.5	0.837251351	87.65247282	0.040577525	0.681492975	88.42326434	0.040723122	-0.239790488	12.88102276	0.108274706	-0.266315853	13.01842382	0.108421025	-1.924100169	16.49442763	0.079233994	-1.86549793	16.44259552	0.078389356	1.570621291	48.83366629	0.029505723	1.715393998	48.93976089	0.029778323
age	1	26.5	0.681492975	89.22326434	0.040723122	27.5	0.538779654	89.97549228	0.040833194	26.5	0.681492975	88.42326434	0.040723122	0.538779654	89.17549228	0.040833194	-0.266315853	13.01842382	0.108421025	-0.295754969	13.1544966	0.10860477	-1.86549793	16.44259552	0.078389356	-1.807261899	16.3922434	0.077593501	1.715393998	48.93976089	0.029778323	1.857652984	49.03945383	0.030058871
age	1	27.5	0.538779654	89.97549228	0.040833194	28.5	0.407697153	90.71040853	0.040909059	27.5	0.538779654	89.17549228	0.040833194	0.407697153	89.91040853	0.040909059	-0.295754969	13.1544966	0.10860477	-0.327729368	13.28989667	0.108825681	-1.807261899	16.3922434	0.077593501	-1.750118905	16.34333654	0.076846462	1.857652984	49.03945383	0.030058871	1.996810563	49.13321432	0.030346384
age	1	28.5	0.407697153	90.71040853	0.040909059	29.5	0.286762453	91.42907762	0.040952433	28.5	0.407697153	89.91040853	0.040909059	0.286762453	90.62907762	0.040952433	-0.327729368	13.28989667	0.108825681	-0.361817468	13.42519408	0.109083424	-1.750118905	16.34333654	0.076846462	-1.69481584	16.29584097	0.076148308	1.996810563	49.13321432	0.030346384	2.132411346	49.22146409	0.030640006
age	1	29.5	0.286762453	91.42907762	0.040952433	30.5	0.174489485	92.13242379	0.04096533	29.5	0.286762453	90.62907762	0.040952433	0.174489485	91.33242379	0.04096533	-0.361817468	13.42519408	0.109083424	-0.397568087	13.56088113	0.109377581	-1.69481584	16.29584097	0.076148308	-1.642106779	16.24972371	0.075499126	2.132411346	49.22146409	0.030640006	2.264111009	49.30458348	0.030938992
age	1	30.5	0.174489485	92.13242379	0.04096533	31.5	0.069444521	92.82127167	0.040949976	30.5	0.174489485	91.33242379	0.04096533	0.069444521	92.02127167	0.040949976	-0.397568087	13.56088113	0.109377581	-0.434520252	13.69737858	0.109707646	-1.642106779	16.24972371	0.075499126	-1.592744414	16.20495268	0.074898994	2.264111009	49.30458348	0.030938992	2.391658052	49.38291658	0.031242693
age	1	31.5	0.069444521	92.82127167	0.040949976	32.5	-0.029720564	93.49637946	0.040908737	31.5	0.069444521	92.02127167	0.040949976	-0.029720564	92.69637946	0.040908737	-0.434520252	13.69737858	0.109707646	-0.472188756	13.83504622	0.110073084	-1.592744414	16.20495268	0.074898994	-1.547442391	16.16149871	0.074347997	2.391658052	49.38291658	0.031242693	2.514878222	49.45677569	0.031550537
age	1	32.5	-0.029720564	93.49637946	0.040908737	33.5	-0.124251789	94.15846546	0.040844062	32.5	-0.029720564	92.69637946	0.040908737	-0.124251789	93.35846546	0.040844062	-0.472188756	13.83504622	0.110073084	-0.510116627	13.97418299	0.110473254	-1.547442391	16.16149871	0.074347997	-1.506902601	16.11933258	0.073846139	2.514878222	49.45677569	0.031550537	2.633661226	49.526445	0.031862026
age	1	33.5	-0.124251789	94.15846546	0.040844062	34.5	-0.215288396	94.80822923	0.040758431	33.5	-0.124251789	93.35846546	0.040844062	-0.215288396	94.00822923	0.040758431	-0.510116627	13.97418299	0.110473254	-0.547885579	14.1150324	0.1109074	-1.506902601	16.11933258	0.073846139	-1.471770047	16.07842758	0.07339337	2.633661226	49.526445	0.031862026	2.747949445	49.59218385	0.03217672
age	1	34.5	-0.215288396	94.80822923	0.040758431	35.5	-0.30385434	95.44636981	0.040654312	34.5	-0.215288396	94.00822923	0.040758431	-0.30385434	94.64636981	0.040654312	-0.547885579	14.1150324	0.1109074	-0.58507011	14.25779618	0.111374787	-1.471770047	16.07842758	0.07339337	-1.442628957	16.03875896	0.072989551	2.747949445	49.59218385	0.03217672	2.857728375	49.65422952	0.032494231
age	1	35.5	-0.30385434	95.44636981	0.040654312	36.5	-0.390918369	96.07359106	0.04053412	35.5	-0.30385434	94.64636981	0.040654312	-0.390918369	95.27359106	0.04053412	-0.58507011	14.25779618	0.111374787	-0.621319726	14.40262749	0.111874514	-1.442628957	16.03875896	0.072989551	-1.419991255	16.00030401	0.072634432	2.857728375	49.65422952	0.032494231	2.967507305	49.71627519	0.032811742
age	1	36.5				37.5				36.5	-0.390918369	95.27359106	0.04053412	-0.254801167	95.91474929	0.040572876	-0.621319726	14.40262749	0.111874514	-0.656295986	14.54964614	0.112405687	-1.419991255	16.00030401	0.072634432	-1.404277619	15.96304277	0.072327649
age	1	37.5				38.5				37.5	-0.254801167	95.91474929	0.040572876	-0.125654535	96.54734328	0.04061691	-0.656295986	14.54964614	0.112405687	-0.689735029	14.69893326	0.112967254	-1.404277619	15.96304277	0.072327649	-1.39586317	15.92695418	0.07206864
age	1	38.5				39.5				38.5	-0.125654535	96.54734328	0.04061691	-0.00316735	97.17191309	0.040666414	-0.689735029	14.69893326	0.112967254	-0.721410388	14.85054151	0.11355811	-1.39586317	15.92695418	0.07206864	-1.394935252	15.89202582	0.071856805
age	1	39.5				40.5				39.5	-0.00316735	97.17191309	0.040666414	0.11291221	97.78897727	0.040721467	-0.721410388	14.85054151	0.11355811	-0.751175223	15.00449143	0.114176956	-1.394935252	15.89202582	0.071856805	-1.401671596	15.85824093	0.071691278
age	1	40.5				41.5				40.5	0.11291221	97.78897727	0.040721467	0.222754969	98.3990283	0.040782045	-0.751175223	15.00449143	0.114176956	-0.778904279	15.16078454	0.114822482	-1.401671596	15.85824093	0.071691278	-1.416100312	15.82558822	0.071571093
age	1	41.5				42.5				41.5	0.222754969	98.3990283	0.040782045	0.326530126	99.00254338	0.040848042	-0.778904279	15.16078454	0.114822482	-0.804515498	15.31940246	0.115493292	-1.416100312	15.82558822	0.071571093	-1.438164899	15.79405728	0.071495113
age	1	42.5				43.5				42.5	0.326530126	99.00254338	0.040848042	0.42436156	99.599977	0.040919281	-0.804515498	15.31940246	0.115493292	-0.828003255	15.48030313	0.116187777	-1.438164899	15.79405728	0.071495113	-1.467669032	15.76364255	0.071462106
age	1	43.5				44.5				43.5	0.42436156	99.599977	0.040919281	0.516353108	100.191764	0.040995524	-0.828003255	15.48030313	0.116187777	-0.849380372	15.64343309	0.116904306	-1.467669032	15.76364255	0.071462106	-1.504376347	15.73433668	0.071470646
age	1	44.5				45.5				44.5	0.516353108	100.191764	0.040995524	0.602595306	100.7783198	0.041076485	-0.849380372	15.64343309	0.116904306	-0.86869965	15.80872535	0.117641148	-1.504376347	15.73433668	0.071470646	-1.547942838	15.70613566	0.071519218
age	1	45.5				46.5				45.5	0.602595306	100.7783198	0.041076485	0.683170764	101.3600411	0.041161838	-0.86869965	15.80872535	0.117641148	-0.886033992	15.97610456	0.118396541	-1.547942838	15.70613566	0.071519218	-1.597896397	15.67904062	0.071606277
age	1	46.5				47.5				46.5	0.683170764	101.3600411	0.041161838	0.758158406	101.9373058	0.041251224	-0.886033992	15.97610456	0.118396541	-0.901507878	16.14548194	0.119168555	-1.597896397	15.67904062	0.071606277	-1.653732283	15.65305192	0.071730167
age	1	47.5				48.5				47.5	0.758158406	101.9373058	0.041251224	0.827636736	102.5104735	0.041344257	-0.901507878	16.14548194	0.119168555	-0.915241589	16.31676727	0.11995532	-1.653732283	15.65305192	0.071730167	-1.714869347	15.62817269	0.071889214
age	1	48.5				49.5				48.5	0.827636736	102.5104735	0.041344257	0.891686306	103.0798852	0.041440534	-0.915241589	16.31676727	0.11995532	-0.927377772	16.4898646	0.120754916	-1.714869347	15.62817269	0.071889214	-1.780673181	15.604408	0.072081737
age	1	49.5				50.5				49.5	0.891686306	103.0798852	0.041440534	0.95039153	103.645864	0.041539635	-0.927377772	16.4898646	0.120754916	-0.938069819	16.66467529	0.121565421	-1.780673181	15.604408	0.072081737	-1.850468473	15.58176458	0.072306081
age	1	50.5				51.5				50.5	0.95039153	103.645864	0.041539635	1.003830006	104.208713	0.041641136	-0.938069819	16.66467529	0.121565421	-0.94747794	16.84109948	0.122384927	-1.850468473	15.58176458	0.072306081	-1.923551865	15.56025067	0.072560637
age	1	51.5				52.5				51.5	1.003830006	104.208713	0.041641136	1.05213569	104.7687256	0.041744602	-0.94747794	16.84109948	0.122384927	-0.955765694	17.01903746	0.123211562	-1.923551865	15.56025067	0.072560637	-1.999220429	15.5398746	0.07284384
age	1	52.5				53.5				52.5	1.05213569	104.7687256	0.041744602	1.0953669	105.3261638	0.041849607	-0.955765694	17.01903746	0.123211562	-0.963096972	17.1983908	0.124043503	-1.999220429	15.5398746	0.07284384	-2.076707178	15.52064993	0.073154324
age	1	53.5				54.5				53.5	1.0953669	105.3261638	0.041849607	1.133652119	105.8812823	0.041955723	-0.963096972	17.1983908	0.124043503	-0.969633434	17.37906341	0.124878992	-2.076707178	15.52064993	0.073154324	-2.155348017	15.50258427	0.073490667
age	1	54.5				55.5				54.5	1.133652119	105.8812823	0.041955723	1.167104213	106.4343146	0.042062532	-0.969633434	17.37906341	0.124878992	-0.975532355	17.56096245	0.125716348	-2.155348017	15.50258427	0.073490667	-2.234438552	15.48568973	0.073851672
age	1	55.5				56.5				55.5	1.167104213	106.4343146	0.042062532	1.195845353	106.9854769	0.042169628	-0.975532355	17.56096245	0.125716348	-0.980937915	17.74400082	0.126554022	-2.234438552	15.48568973	0.073851672	-2.313321723	15.46997718	0.074236235
age	1	56.5				57.5				56.5	1.195845353	106.9854769	0.042169628	1.220004233	107.534968	0.042276619	-0.980937915	17.74400082	0.126554022	-0.986006518	17.92809121	0.127390453	-2.313321723	15.46997718	0.074236235	-2.391381273	15.45545692	0.074643374
age	1	57.5				58.5				57.5	1.220004233	107.534968	0.042276619	1.239715856	108.0829695	0.042383129	-0.986006518	17.92809121	0.127390453	-0.99086694	18.11315625	0.128224294	-2.391381273	15.45545692	0.074643374	-2.468032491	15.44213961	0.075072264
age	1	58.5				59.5				58.5	1.239715856	108.0829695	0.042383129	1.255121285	108.6296457	0.042488804	-0.99086694	18.11315625	0.128224294	-0.995644402	18.29912286	0.129054277	-2.468032491	15.44213961	0.075072264	-2.542781541	15.43003207	0.075522104
age	1	59.5				60.5				59.5	1.255121285	108.6296457	0.042488804	1.266367398	109.1751441	0.042593311	-0.995644402	18.29912286	0.129054277	-1.000453886	18.48592413	0.129879257	-2.542781541	15.43003207	0.075522104	-2.61516595	15.41914163	0.07599225
age	1	60.5				61.5				60.5	1.266367398	109.1751441	0.042593311	1.273606657	109.7195954	0.042696342	-1.000453886	18.48592413	0.129879257	-1.005399668	18.67349965	0.130698212	-2.61516595	15.41914163	0.07599225	-2.684789516	15.40947356	0.076482128
age	1	61.5				62.5				61.5	1.273606657	109.7195954	0.042696342	1.276996893	110.2631136	0.042797615	-1.005399668	18.67349965	0.130698212	-1.010575003	18.86179576	0.131510245	-2.684789516	15.40947356	0.076482128	-2.751316949	15.40103139	0.076991232
age	1	62.5				63.5				62.5	1.276996893	110.2631136	0.042797615	1.276701119	110.8057967	0.042896877	-1.010575003	18.86179576	0.131510245	-1.016061941	19.05076579	0.132314586	-2.751316949	15.40103139	0.076991232	-2.81445945	15.39381785	0.077519149
age	1	63.5				64.5				63.5	1.276701119	110.8057967	0.042896877	1.272887366	111.3477265	0.042993904	-1.016061941	19.05076579	0.132314586	-1.021931241	19.24037019	0.133110593	-2.81445945	15.39381785	0.077519149	-2.87402476	15.38783094	0.07806539
age	1	64.5				65.5				64.5	1.272887366	111.3477265	0.042993904	1.265728536	111.8889694	0.043088503	-1.021931241	19.24037019	0.133110593	-1.028242376	19.43057662	0.133897752	-2.87402476	15.38783094	0.07806539	-2.92984048	15.38306945	0.078629592
age	1	65.5				66.5				65.5	1.265728536	111.8889694	0.043088503	1.255402281	112.4295761	0.043180513	-1.028242376	19.43057662	0.133897752	-1.035043608	19.62136007	0.134675673	-2.92984048	15.38306945	0.078629592	-2.981796828	15.37952958	0.079211369
age	1	66.5				67.5				66.5	1.255402281	112.4295761	0.043180513	1.242090871	112.9695827	0.043269806	-1.035043608	19.62136007	0.134675673	-1.042372125	19.8127028	0.13544409	-2.981796828	15.37952958	0.079211369	-3.029831343	15.37720582	0.079810334
age	1	67.5				68.5				67.5	1.242090871	112.9695827	0.043269806	1.225981067	113.5090108	0.043356287	-1.042372125	19.8127028	0.13544409	-1.050254232	20.0045944	0.13620286	-3.029831343	15.37720582	0.079810334	-3.073924224	15.37609107	0.080426086
age	1	68.5				69.5				68.5	1.225981067	113.5090108	0.043356287	1.207263978	114.0478678	0.043439893	-1.050254232	20.0045944	0.13620286	-1.058705595	20.19703171	0.136951959	-3.073924224	15.37609107	0.080426086	-3.114093476	15.37617677	0.081058206
age	1	69.5				70.5				69.5	1.207263978	114.0478678	0.043439893	1.186140222	114.5861486	0.043520597	-1.058705595	20.19703171	0.136951959	-1.067731529	20.39001872	0.137691478	-3.114093476	15.37617677	0.081058206	-3.15039004	15.37745304	0.081706249
age	1	70.5				71.5				70.5	1.186140222	114.5861486	0.043520597	1.162796198	115.1238315	0.043598407	-1.067731529	20.39001872	0.137691478	-1.077321193	20.58356862	0.138421673	-3.15039004	15.37745304	0.081706249	-3.182893018	15.37990886	0.082369741
age	1	71.5				72.5				71.5	1.162796198	115.1238315	0.043598407	1.137442868	115.6608862	0.043673359	-1.077321193	20.58356862	0.138421673	-1.087471249	20.77769565	0.139142773	-3.182893018	15.37990886	0.082369741	-3.21170511	15.38353217	0.083048178
age	1	72.5				73.5				72.5	1.137442868	115.6608862	0.043673359	1.110286487	116.1972691	0.043745523	-1.087471249	20.77769565	0.139142773	-1.098152984	20.97242631	0.139855242	-3.21170511	15.38353217	0.083048178	-3.23694834	15.38831005	0.083741021
age	1	73.5				74.5				73.5	1.110286487	116.1972691	0.043745523	1.081536236	116.732925	0.043815003	-1.098152984	20.97242631	0.139855242	-1.10933408	21.16779192	0.140559605	-3.23694834	15.38831005	0.083741021	-3.25876011	15.39422883	0.0844477
age	1	74.5				75.5				74.5	1.081536236	116.732925	0.043815003	1.05140374	117.2677879	0.043881929	-1.10933408	21.16779192	0.140559605	-1.120974043	21.36383013	0.141256489	-3.25876011	15.39422883	0.0844477	-3.277281546	15.40127496	0.085167651
age	1	75.5				76.5				75.5	1.05140374	117.2677879	0.043881929	1.020102497	117.8017819	0.043946461	-1.120974043	21.36383013	0.141256489	-1.133024799	21.56058467	0.141946613	-3.277281546	15.40127496	0.085167651	-3.292683774	15.40943252	0.085900184
age	1	76.5				77.5				76.5	1.020102497	117.8017819	0.043946461	0.987847213	118.3348215	0.044008785	-1.133024799	21.56058467	0.141946613	-1.145431351	21.75810506	0.142630785	-3.292683774	15.40943252	0.085900184	-3.305124073	15.41868691	0.086644667
age	1	77.5				78.5				77.5	0.987847213	118.3348215	0.044008785	0.954853043	118.8668123	0.044069112	-1.145431351	21.75810506	0.142630785	-1.158132499	21.95644627	0.143309898	-3.305124073	15.41868691	0.086644667	-3.314768951	15.42902273	0.087400421
age	1	78.5				79.5				78.5	0.954853043	118.8668123	0.044069112	0.921334742	119.397652	0.044127675	-1.158132499	21.95644627	0.143309898	-1.171061612	22.15566842	0.143984924	-3.314768951	15.42902273	0.087400421	-3.321785992	15.44042439	0.088166744
age	1	79.5				80.5				79.5	0.921334742	119.397652	0.044127675	0.887505723	119.9272309	0.044184725	-1.171061612	22.15566842	0.143984924	-1.184141975	22.35583862	0.144656953	-3.321785992	15.44042439	0.088166744	-3.326345795	15.45287581	0.088942897
age	1	80.5				81.5				80.5	0.887505723	119.9272309	0.044184725	0.85357703	120.455433	0.044240532	-1.184141975	22.35583862	0.144656953	-1.197307185	22.55702268	0.145327009	-3.326345795	15.45287581	0.088942897	-3.328602731	15.46636218	0.089728202
age	1	81.5				82.5				81.5	0.85357703	120.455433	0.044240532	0.819756239	120.9821362	0.044295379	-1.197307185	22.55702268	0.145327009	-1.210475099	22.75929558	0.145996289	-3.328602731	15.46636218	0.089728202	-3.328725277	15.48086704	0.090521875
age	1	82.5				83.5				82.5	0.819756239	120.9821362	0.044295379	0.786246296	121.5072136	0.044349559	-1.210475099	22.75929558	0.145996289	-1.223565263	22.9627344	0.146666	-3.328725277	15.48086704	0.090521875	-3.32687018	15.49637465	0.091323162
age	1	83.5				84.5				83.5	0.786246296	121.5072136	0.044349559	0.753244292	122.0305342	0.044403374	-1.223565263	22.9627344	0.146666	-1.236497304	23.16741888	0.147337375	-3.32687018	15.49637465	0.091323162	-3.323188896	15.51286936	0.092131305
age	1	84.5				85.5				84.5	0.753244292	122.0305342	0.044403374	0.720940222	122.5519634	0.04445713	-1.236497304	23.16741888	0.147337375	-1.249186293	23.37343341	0.148011715	-3.323188896	15.51286936	0.092131305	-3.317827016	15.53033563	0.092945544
age	1	85.5				86.5				85.5	0.720940222	122.5519634	0.04445713	0.689515708	123.0713645	0.044511135	-1.249186293	23.37343341	0.148011715	-1.261555446	23.58086145	0.148690256	-3.317827016	15.53033563	0.092945544	-3.310923871	15.54875807	0.093765118
age	1	86.5				87.5				86.5	0.689515708	123.0713645	0.044511135	0.659142731	123.588599	0.044565693	-1.261555446	23.58086145	0.148690256	-1.273523619	23.78979096	0.149374297	-3.310923871	15.54875807	0.093765118	-3.302612272	15.56812143	0.09458927
age	1	87.5				88.5				87.5	0.659142731	123.588599	0.044565693	0.629997853	124.1035312	0.044621104	-1.273523619	23.78979096	0.149374297	-1.285013783	24.00031064	0.150065107	-3.302612272	15.56812143	0.09458927	-3.293018361	15.58841065	0.095417247
age	1	88.5				89.5				88.5	0.629997853	124.1035312	0.044621104	0.602203984	124.6160161	0.044677662	-1.285013783	24.00031064	0.150065107	-1.295952066	24.21251028	0.150763933	-3.293018361	15.58841065	0.095417247	-3.282260813	15.60961101	0.096248301
age	1	89.5				90.5				89.5	0.602203984	124.6160161	0.044677662	0.575908038	125.1259182	0.044735646	-1.295952066	24.21251028	0.150763933	-1.306268473	24.42648043	0.151471982	-3.282260813	15.60961101	0.096248301	-3.270454609	15.63170735	0.097081694
age	1	90.5				91.5				90.5	0.575908038	125.1259182	0.044735646	0.55123134	125.6331012	0.044795322	-1.306268473	24.42648043	0.151471982	-1.31589753	24.642312	0.152190413	-3.270454609	15.63170735	0.097081694	-3.257703616	15.65468563	0.097916698
age	1	91.5				92.5				91.5	0.55123134	125.6331012	0.044795322	0.528279901	126.1374319	0.044856941	-1.31589753	24.642312	0.152190413	-1.324778843	24.86009596	0.152920322	-3.257703616	15.65468563	0.097916698	-3.244108214	15.67853139	0.098752593
age	1	92.5				93.5				92.5	0.528279901	126.1374319	0.044856941	0.507143576	126.6387804	0.04492073	-1.324778843	24.86009596	0.152920322	-1.332857581	25.07992303	0.153662731	-3.244108214	15.67853139	0.098752593	-3.229761713	15.70323052	0.099588675
age	1	93.5				94.5				93.5	0.507143576	126.6387804	0.04492073	0.487895344	127.1370217	0.044986899	-1.332857581	25.07992303	0.153662731	-1.340080195	25.30188584	0.154418635	-3.229761713	15.70323052	0.099588675	-3.214751287	15.72876911	0.100424251
age	1	94.5				95.5				94.5	0.487895344	127.1370217	0.044986899	0.470590753	127.6320362	0.045055632	-1.340080195	25.30188584	0.154418635	-1.346412105	25.52606977	0.155188768	-3.214751287	15.72876911	0.100424251	-3.199158184	15.75513347	0.101258643
age	1	95.5				96.5				95.5	0.470590753	127.6320362	0.045055632	0.455267507	128.1237104	0.045127088	-1.346412105	25.52606977	0.155188768	-1.351813296	25.75256528	0.155973912	-3.199158184	15.75513347	0.101258643	-3.18305795	15.78231007	0.102091189
age	1	96.5				97.5				96.5	0.455267507	128.1237104	0.045127088	0.441945241	128.6119383	0.045201399	-1.351813296	25.75256528	0.155973912	-1.356253969	25.9814599	0.156774684	-3.18305795	15.78231007	0.102091189	-3.166520664	15.8102856	0.102921245
age	1	97.5				98.5				97.5	0.441945241	128.6119383	0.045201399	0.430625458	129.096622	0.045278671	-1.356253969	25.9814599	0.156774684	-1.359710858	26.2128399	0.157591579	-3.166520664	15.8102856	0.102921245	-3.1496103	15.83904708	0.103748189
age	1	98.5				99.5				98.5	0.430625458	129.096622	0.045278671	0.421291648	129.5776723	0.045358979	-1.359710858	26.2128399	0.157591579	-1.362167159	26.44679027	0.158424964	-3.1496103	15.83904708	0.103748189	-3.132389637	15.86858123	0.104571386
age	1	99.5				100.5				99.5	0.421291648	129.5776723	0.045358979	0.413909588	130.0550101	0.045442372	-1.362167159	26.44679027	0.158424964	-1.363612378	26.68339457	0.159275071	-3.132389637	15.86858123	0.104571386	-3.114911153	15.89887562	0.105390269
age	1	100.5				101.5				100.5	0.413909588	130.0550101	0.045442372	0.408427813	130.5285669	0.045528869	-1.363612378	26.68339457	0.159275071	-1.364042106	26.92273494	0.160141995	-3.114911153	15.89887562	0.105390269	-3.097226399	15.92991765	0.106204258
age	1	101.5				102.5				101.5	0.408427813	130.5285669	0.045528869	0.404778262	130.9982857	0.045618459	-1.364042106	26.92273494	0.160141995	-1.363457829	27.16489199	0.161025689	-3.097226399	15.92991765	0.106204258	-3.079383079	15.96169481	0.107012788
age	1	102.5				103.5				102.5	0.404778262	130.9982857	0.045618459	0.402877077	131.4641218	0.045711105	-1.363457829	27.16489199	0.161025689	-1.361865669	27.40994539	0.161925976	-3.079383079	15.96169481	0.107012788	-3.061423765	15.99419489	0.107815327
age	1	103.5				104.5				103.5	0.402877077	131.4641218	0.045711105	0.402625561	131.9260439	0.045806742	-1.361865669	27.40994539	0.161925976	-1.35928261	27.65796978	0.162842452	-3.061423765	15.99419489	0.107815327	-3.043386071	16.02740607	0.108611374
age	1	104.5				105.5				104.5	0.402625561	131.9260439	0.045806742	0.40391127	132.3840348	0.045905281	-1.35928261	27.65796978	0.162842452	-1.355720571	27.90904433	0.163774719	-3.043386071	16.02740607	0.108611374	-3.025310003	16.0613159	0.109400388
age	1	105.5				106.5				105.5	0.40391127	132.3840348	0.045905281	0.406609232	132.838092	0.046006604	-1.355720571	27.90904433	0.163774719	-1.351202536	28.16324264	0.164722138	-3.025310003	16.0613159	0.109400388	-3.007225737	16.09591292	0.110181915
age	1	106.5				107.5				106.5	0.406609232	132.838092	0.046006604	0.410583274	133.2882291	0.046110573	-1.351202536	28.16324264	0.164722138	-1.345754408	28.42063744	0.165683945	-3.007225737	16.09591292	0.110181915	-2.989164598	16.13118532	0.110955478
age	1	107.5				108.5				107.5	0.410583274	133.2882291	0.046110573	0.415687443	133.7344759	0.046217028	-1.345754408	28.42063744	0.165683945	-1.339405453	28.68130005	0.166659247	-2.989164598	16.13118532	0.110955478	-2.971148225	16.16712234	0.111720691
age	1	108.5				109.5				108.5	0.415687443	133.7344759	0.046217028	0.421767514	134.1768801	0.04632579	-1.339405453	28.68130005	0.166659247	-1.332188093	28.94530029	0.167647017	-2.971148225	16.16712234	0.111720691	-2.953208047	16.20371168	0.112477059
age	1	109.5				110.5				109.5	0.421767514	134.1768801	0.04632579	0.428662551	134.6155076	0.046436662	-1.332188093	28.94530029	0.167647017	-1.324137479	29.21270645	0.168646104	-2.953208047	16.20371168	0.112477059	-2.935363951	16.24094239	0.1132242
age	1	110.5				111.5				110.5	0.428662551	134.6155076	0.046436662	0.436206531	135.0504433	0.04654943	-1.324137479	29.21270645	0.168646104	-1.315291073	29.48358527	0.169655235	-2.935363951	16.24094239	0.1132242	-2.917635157	16.27880346	0.113961734
age	1	111.5				112.5				111.5	0.436206531	135.0504433	0.04654943	0.44423	135.4817925	0.046663871	-1.315291073	29.48358527	0.169655235	-1.30568824	29.75800198	0.170673022	-2.917635157	16.27880346	0.113961734	-2.900039803	16.31728385	0.114689291
age	1	112.5				113.5				112.5	0.44423	135.4817925	0.046663871	0.45256176	135.9096813	0.046779748	-1.30568824	29.75800198	0.170673022	-1.295369867	30.03602021	0.17169797	-2.900039803	16.31728385	0.114689291	-2.882593796	16.35637267	0.115406523
age	1	113.5				114.5				113.5	0.45256176	135.9096813	0.046779748	0.461030578	136.3342577	0.046896817	-1.295369867	30.03602021	0.17169797	-1.284374967	30.31770417	0.17272854	-2.882593796	16.35637267	0.115406523	-2.865311266	16.39605916	0.116113097
age	1	114.5				115.5				114.5	0.461030578	136.3342577	0.046896817	0.469466904	136.7556923	0.047014827	-1.284374967	30.31770417	0.17272854	-1.272750864	30.60311107	0.173762961	-2.865311266	16.39605916	0.116113097	-2.848204697	16.43633265	0.116808702
age	1	115.5				116.5				115.5	0.469466904	136.7556923	0.047014827	0.477704608	137.1741794	0.047133525	-1.272750864	30.60311107	0.173762961	-1.260539193	30.89230072	0.174799493	-2.848204697	16.43633265	0.116808702	-2.831285052	16.47718256	0.117493042
age	1	116.5				117.5				116.5	0.477704608	137.1741794	0.047133525	0.48558272	137.5899378	0.047252654	-1.260539193	30.89230072	0.174799493	-1.247783611	31.18532984	0.175836284	-2.831285052	16.47718256	0.117493042	-2.81456189	16.51859843	0.11816584
age	1	117.5				118.5				117.5	0.48558272	137.5899378	0.047252654	0.492947182	138.0032114	0.047371961	-1.247783611	31.18532984	0.175836284	-1.234527763	31.48225315	0.176871417	-2.81456189	16.51859843	0.11816584	-2.79804347	16.56056987	0.118826835
age	1	118.5				119.5				118.5	0.492947182	138.0032114	0.047371961	0.499652617	138.4142703	0.047491194	-1.234527763	31.48225315	0.176871417	-1.220815047	31.78312329	0.177902912	-2.79804347	16.56056987	0.118826835	-2.781736856	16.60308661	0.119475785
age	1	119.5				120.5				119.5	0.499652617	138.4142703	0.047491194	0.505564115	138.8234114	0.047610108	-1.220815047	31.78312329	0.177902912	-1.206688407	32.08799062	0.17892874	-2.781736856	16.60308661	0.119475785	-2.765648008	16.64613844	0.120112464
age	1	120.5				121.5				120.5	0.505564115	138.8234114	0.047610108	0.510559047	139.2309592	0.047728463	-1.206688407	32.08799062	0.17892874	-1.19219015	32.39690313	0.17994683	-2.765648008	16.64613844	0.120112464	-2.749782197	16.68971518	0.120736656
age	1	121.5				122.5				121.5	0.510559047	139.2309592	0.047728463	0.514528903	139.6372663	0.04784603	-1.19219015	32.39690313	0.17994683	-1.177361786	32.7099062	0.180955078	-2.749782197	16.68971518	0.120736656	-2.734142443	16.73380695	0.121348181
age	1	122.5				123.5				122.5	0.514528903	139.6372663	0.04784603	0.517381177	140.042714	0.047962592	-1.177361786	32.7099062	0.180955078	-1.162243894	33.02704244	0.181951361	-2.734142443	16.73380695	0.121348181	-2.718732873	16.77840363	0.121946849
age	1	123.5				124.5				123.5	0.517381177	140.042714	0.047962592	0.519041285	140.4477127	0.048077942	-1.162243894	33.02704244	0.181951361	-1.146876007	33.34835148	0.182933537	-2.718732873	16.77840363	0.121946849	-2.703555506	16.82349538	0.122532501
age	1	124.5				125.5				124.5	0.519041285	140.4477127	0.048077942	0.519454524	140.8527022	0.048191889	-1.146876007	33.34835148	0.182933537	-1.131296524	33.67386973	0.183899465	-2.703555506	16.82349538	0.122532501	-2.688611957	16.86907238	0.123104991
age	1	125.5				126.5				125.5	0.519454524	140.8527022	0.048191889	0.518588072	141.2581515	0.048304259	-1.131296524	33.67386973	0.183899465	-1.115542634	34.00363017	0.184847006	-2.688611957	16.86907238	0.123104991	-2.673903164	16.91512487	0.123664186
age	1	126.5				127.5				126.5	0.518588072	141.2581515	0.048304259	0.516433004	141.6645592	0.048414893	-1.115542634	34.00363017	0.184847006	-1.099650267	34.33766207	0.185774041	-2.673903164	16.91512487	0.123664186	-2.659429443	16.96164317	0.124209969
age	1	127.5				128.5				127.5	0.516433004	141.6645592	0.048414893	0.513006312	142.072452	0.048523648	-1.099650267	34.33766207	0.185774041	-1.083654055	34.67599076	0.18667847	-2.659429443	16.96164317	0.124209969	-2.645190534	17.00861766	0.124742239
age	1	128.5				129.5				128.5	0.513006312	142.072452	0.048523648	0.508352901	142.4823852	0.048630402	-1.083654055	34.67599076	0.18667847	-1.067587314	35.01863732	0.187558229	-2.645190534	17.00861766	0.124742239	-2.631185649	17.05603879	0.125260905
age	1	129.5				130.5				129.5	0.508352901	142.4823852	0.048630402	0.502547502	142.8949403	0.04873505	-1.067587314	35.01863732	0.187558229	-1.051482972	35.36561737	0.18841128	-2.631185649	17.05603879	0.125260905	-2.617413511	17.10389705	0.125765895
age	1	130.5				131.5				130.5	0.502547502	142.8949403	0.04873505	0.495696454	143.3107241	0.048837504	-1.051482972	35.36561737	0.18841128	-1.035367321	35.71694723	0.189235738	-2.617413511	17.10389705	0.125765895	-2.603872392	17.15218302	0.126257147
age	1	131.5				132.5				131.5	0.495696454	143.3107241	0.048837504	0.487939275	143.7303663	0.048937694	-1.035367321	35.71694723	0.189235738	-1.019277299	36.07262569	0.190029545	-2.603872392	17.15218302	0.126257147	-2.590560148	17.20088732	0.126734613
age	1	132.5				133.5				132.5	0.487939275	143.7303663	0.048937694	0.479449924	144.1545167	0.049035564	-1.019277299	36.07262569	0.190029545	-1.003235326	36.43265996	0.190790973	-2.590560148	17.20088732	0.126734613	-2.577474253	17.25000062	0.12719826
age	1	133.5				134.5				133.5	0.479449924	144.1545167	0.049035564	0.470437652	144.5838414	0.049131073	-1.003235326	36.43265996	0.190790973	-0.987269866	36.79704392	0.191518224	-2.577474253	17.25000062	0.12719826	-2.564611831	17.29951367	0.127648067
age	1	134.5				135.5				134.5	0.470437652	144.5838414	0.049131073	0.461147305	145.0190192	0.049224189	-0.987269866	36.79704392	0.191518224	-0.971406609	37.1657671	0.192209619	-2.564611831	17.29951367	0.127648067	-2.551969684	17.34941726	0.128084023
age	1	135.5				136.5				135.5	0.461147305	145.0190192	0.049224189	0.451858946	145.4607359	0.049314887	-0.971406609	37.1657671	0.192209619	-0.955670107	37.53881268	0.192863569	-2.551969684	17.34941726	0.128084023	-2.539539972	17.39970308	0.128506192
age	1	136.5				137.5				136.5	0.451858946	145.4607359	0.049314887	0.442886661	145.9096784	0.049403145	-0.955670107	37.53881268	0.192863569	-0.940083834	37.91615721	0.193478582	-2.539539972	17.39970308	0.128506192	-2.527325681	17.45036072	0.128914497
age	1	137.5				138.5				137.5	0.442886661	145.9096784	0.049403145	0.434576385	146.3665278	0.049488934	-0.940083834	37.91615721	0.193478582	-0.924670244	38.2977703	0.194053274	-2.527325681	17.45036072	0.128914497	-2.515320235	17.50138161	0.129309001
age	1	138.5				139.5				138.5	0.434576385	146.3665278	0.049488934	0.427302633	146.8319513	0.049572216	-0.924670244	38.2977703	0.194053274	-0.909450843	38.6836143	0.194586368	-2.515320235	17.50138161	0.129309001	-2.503519447	17.55275674	0.129689741
age	1	139.5				140.5				139.5	0.427302633	146.8319513	0.049572216	0.421464027	147.3065929	0.049652935	-0.909450843	38.6836143	0.194586368	-0.894446258	39.07364401	0.195076705	-2.503519447	17.55275674	0.129689741	-2.491918934	17.60447714	0.130056765
age	1	140.5				141.5				140.5	0.421464027	147.3065929	0.049652935	0.417477538	147.7910635	0.049731004	-0.894446258	39.07364401	0.195076705	-0.879676305	39.46780643	0.195523246	-2.491918934	17.60447714	0.130056765	-2.480514136	17.6565339	0.130410133
age	1	141.5				142.5				141.5	0.417477538	147.7910635	0.049731004	0.415771438	148.2859294	0.0498063	-0.879676305	39.46780643	0.195523246	-0.865160071	39.86604044	0.195925079	-2.480514136	17.6565339	0.130410133	-2.469300331	17.70891811	0.130749913
age	1	142.5				143.5				142.5	0.415771438	148.2859294	0.0498063	0.416777012	148.7917006	0.04987865	-0.865160071	39.86604044	0.195925079	-0.850915987	40.26827652	0.196281418	-2.469300331	17.70891811	0.130749913	-2.458272656	17.76162094	0.131076187
age	1	143.5				144.5				143.5	0.416777012	148.7917006	0.04987865	0.420919142	149.3088178	0.049947823	-0.850915987	40.26827652	0.196281418	-0.836961905	40.67443658	0.196591612	-2.458272656	17.76162094	0.131076187	-2.447426113	17.81463359	0.131389042
age	1	144.5				145.5				144.5	0.420919142	149.3088178	0.049947823	0.428606007	149.8376391	0.050013518	-0.836961905	40.67443658	0.196591612	-0.823315176	41.08443363	0.19685514	-2.447426113	17.81463359	0.131389042	-2.436755595	17.86794729	0.131688579
age	1	145.5				146.5				145.5	0.428606007	149.8376391	0.050013518	0.440218167	150.3784267	0.050075353	-0.823315176	41.08443363	0.19685514	-0.809992726	41.49817164	0.19707162	-2.436755595	17.86794729	0.131688579	-2.426255887	17.92155332	0.131974905
age	1	146.5				147.5				146.5	0.440218167	150.3784267	0.050075353	0.456097443	150.9313331	0.050132858	-0.809992726	41.49817164	0.19707162	-0.797011132	41.91554528	0.197240806	-2.426255887	17.92155332	0.131974905	-2.415921689	17.97544299	0.132248138
age	1	147.5				148.5				147.5	0.456097443	150.9313331	0.050132858	0.476536014	151.4963887	0.050185471	-0.797011132	41.91554528	0.197240806	-0.784386693	42.33643978	0.197362591	-2.415921689	17.97544299	0.132248138	-2.405747619	18.02960765	0.132508403
age	1	148.5				149.5				148.5	0.476536014	151.4963887	0.050185471	0.501766234	152.0734897	0.050232532	-0.784386693	42.33643978	0.197362591	-0.772135506	42.76073078	0.197437004	-2.405747619	18.02960765	0.132508403	-2.395728233	18.08403868	0.132755834
age	1	149.5				150.5				149.5	0.501766234	152.0734897	0.050232532	0.531951655	152.6623878	0.050273285	-0.772135506	42.76073078	0.197437004	-0.760273528	43.18828419	0.19746421	-2.395728233	18.08403868	0.132755834	-2.385858029	18.1387275	0.132990575
age	1	150.5				151.5				150.5	0.531951655	152.6623878	0.050273285	0.567179725	153.2626819	0.050306885	-0.760273528	43.18828419	0.19746421	-0.748815968	43.61895703	0.197444522	-2.385858029	18.1387275	0.132990575	-2.376131459	18.19366555	0.133212776
age	1	151.5				152.5				151.5	0.567179725	153.2626819	0.050306885	0.607456565	153.8738124	0.050332406	-0.748815968	43.61895703	0.197444522	-0.737780398	44.0525931	0.197378345	-2.376131459	18.19366555	0.133212776	-2.366542942	18.24884431	0.133422595
age	1	152.5				153.5				152.5	0.607456565	153.8738124	0.050332406	0.652704121	154.495058	0.05034886	-0.737780398	44.0525931	0.197378345	-0.727181568	44.48903027	0.197266263	-2.366542942	18.24884431	0.133422595	-2.357086871	18.3042553	0.133620197
age	1	153.5				154.5				153.5	0.652704121	154.495058	0.05034886	0.702759868	155.1255365	0.050355216	-0.727181568	44.48903027	0.197266263	-0.717035494	44.92809483	0.197108968	-2.357086871	18.3042553	0.133620197	-2.347757625	18.35989003	0.133805756
age	1	154.5				155.5				154.5	0.702759868	155.1255365	0.050355216	0.757379106	155.7642086	0.050350423	-0.717035494	44.92809483	0.197108968	-0.707358338	45.36960315	0.196907274	-2.347757625	18.35989003	0.133805756	-2.338549576	18.41574009	0.133979452
age	1	155.5				156.5				155.5	0.757379106	155.7642086	0.050350423	0.816239713	156.4098858	0.050333444	-0.707358338	45.36960315	0.196907274	-0.698166437	45.81336172	0.196662115	-2.338549576	18.41574009	0.133979452	-2.3294571	18.47179706	0.13414147
age	1	156.5				157.5				156.5	0.816239713	156.4098858	0.050333444	0.878947416	157.0612415	0.050303283	-0.698166437	45.81336172	0.196662115	-0.689476327	46.25916729	0.196374538	-2.3294571	18.47179706	0.13414147	-2.320474586	18.52805255	0.134292005
age	1	157.5				158.5				157.5	0.878947416	157.0612415	0.050303283	0.945053486	157.7168289	0.050259018	-0.689476327	46.25916729	0.196374538	-0.68130475	46.70680701	0.196045701	-2.320474586	18.52805255	0.134292005	-2.311596446	18.5844982	0.134431256
age	1	158.5				159.5				158.5	0.945053486	157.7168289	0.050259018	1.014046108	158.3750929	0.050199837	-0.68130475	46.70680701	0.196045701	-0.673668658	47.15605863	0.195676862	-2.311596446	18.5844982	0.134431256	-2.302817124	18.64112567	0.134559427
age	1	159.5				160.5				159.5	1.014046108	158.3750929	0.050199837	1.085383319	159.034399	0.050125062	-0.673668658	47.15605863	0.195676862	-0.666585194	47.60669074	0.19526938	-2.302817124	18.64112567	0.134559427	-2.294131107	18.69792663	0.134676731
age	1	160.5				161.5				160.5	1.085383319	159.034399	0.050125062	1.158487278	159.6930501	0.05003418	-0.666585194	47.60669074	0.19526938	-0.660069969	48.05846572	0.19482473	-2.294131107	18.69792663	0.134676731	-2.285532933	18.75489278	0.134783385
age	1	161.5				162.5				161.5	1.158487278	159.6930501	0.05003418	1.232768816	160.3493168	0.049926861	-0.660069969	48.05846572	0.19482473	-0.654142602	48.51113138	0.19434441	-2.285532933	18.75489278	0.134783385	-2.277017201	18.81201584	0.134879611
age	1	162.5				163.5				162.5	1.232768816	160.3493168	0.049926861	1.307628899	161.0014586	0.049802977	-0.654142602	48.51113138	0.19434441	-0.648819666	48.96443224	0.193830046	-2.277017201	18.81201584	0.134879611	-2.268578584	18.86928753	0.134965637
age	1	163.5				164.5				163.5	1.307628899	161.0014586	0.049802977	1.382473225	161.6477515	0.04966261	-0.648819666	48.96443224	0.193830046	-0.644118611	49.41810374	0.193283319	-2.268578584	18.86928753	0.134965637	-2.260211837	18.92669959	0.135041695
age	1	164.5				165.5				164.5	1.382473225	161.6477515	0.04966261	1.456720479	162.2865119	0.049506051	-0.644118611	49.41810374	0.193283319	-0.640056805	49.87187409	0.192705974	-2.260211837	18.92669959	0.135041695	-2.251911809	18.98424378	0.135108024
age	1	165.5				166.5				165.5	1.456720479	162.2865119	0.049506051	1.529810247	162.9161202	0.049333801	-0.640056805	49.87187409	0.192705974	-0.636651424	50.32546478	0.192099812	-2.251911809	18.98424378	0.135108024	-2.243673453	19.04191185	0.135164867
age	1	166.5				167.5				166.5	1.529810247	162.9161202	0.049333801	1.601219573	163.535045	0.049146553	-0.636651424	50.32546478	0.192099812	-0.633919328	50.77859121	0.191466681	-2.243673453	19.04191185	0.135164867	-2.235491842	19.09969557	0.135212469
age	1	167.5				168.5				167.5	1.601219573	163.535045	0.049146553	1.670433444	164.1418486	0.04894519	-0.633919328	50.77859121	0.191466681	-0.631876912	51.23096332	0.190808471	-2.235491842	19.09969557	0.135212469	-2.227362173	19.15758672	0.135251083
age	1	168.5				169.5				168.5	1.670433444	164.1418486	0.04894519	1.736995571	164.7352199	0.048730749	-0.631876912	51.23096332	0.190808471	-0.63053994	51.68228625	0.190127105	-2.227362173	19.15758672	0.135251083	-2.21927979	19.21557707	0.135280963
age	1	169.5				170.5				169.5	1.736995571	164.7352199	0.048730749	1.800483802	165.3139755	0.048504404	-0.63053994	51.68228625	0.190127105	-0.629923353	52.13226113	0.18942453	-2.21927979	19.21557707	0.135280963	-2.211240187	19.27365839	0.135302371
age	1	170.5				171.5				170.5	1.800483802	165.3139755	0.048504404	1.860518777	165.8770715	0.048267442	-0.629923353	52.13226113	0.18942453	-0.630041066	52.58058583	0.188702714	-2.211240187	19.27365839	0.135302371	-2.203239029	19.33182247	0.135315568
age	1	171.5				172.5				171.5	1.860518777	165.8770715	0.048267442	1.916765525	166.4236087	0.04802123	-0.630041066	52.58058583	0.188702714	-0.630905733	53.02695588	0.187963636	-2.203239029	19.33182247	0.135315568	-2.195272161	19.39006106	0.135320824
age	1	172.5				173.5				172.5	1.916765525	166.4236087	0.04802123	1.968934444	166.9528354	0.047767192	-0.630905733	53.02695588	0.187963636	-0.632528509	53.47106525	0.187209281	-2.195272161	19.39006106	0.135320824	-2.187335625	19.44836594	0.135318407
age	1	173.5				174.5				173.5	1.968934444	166.9528354	0.047767192	2.016781776	167.4641466	0.047506783	-0.632528509	53.47106525	0.187209281	-0.634918779	53.91260737	0.18644163	-2.187335625	19.44836594	0.135318407	-2.179425674	19.50672885	0.135308594
age	1	174.5				175.5				174.5	2.016781776	167.4641466	0.047506783	2.060109658	167.9570814	0.047241456	-0.634918779	53.91260737	0.18644163	-0.638083884	54.35127608	0.185662657	-2.179425674	19.50672885	0.135308594	-2.171538789	19.56514153	0.135291662
age	1	175.5				176.5				175.5	2.060109658	167.9570814	0.047241456	2.098765817	168.4313175	0.04697265	-0.638083884	54.35127608	0.185662657	-0.642028835	54.78676659	0.184874323	-2.171538789	19.56514153	0.135291662	-2.163671689	19.62359571	0.135267891
age	1	176.5				177.5				176.5	2.098765817	168.4313175	0.04697265	2.132642948	168.8866644	0.046701759	-0.642028835	54.78676659	0.184874323	-0.646756013	55.21877657	0.184078567	-2.163671689	19.62359571	0.135267891	-2.155821357	19.6820831	0.135237567
age	1	177.5				178.5				177.5	2.132642948	168.8866644	0.046701759	2.16167779	169.3230548	0.046430122	-0.646756013	55.21877657	0.184078567	-0.652262297	55.64701131	0.183277339	-2.155821357	19.6820831	0.135237567	-2.147985046	19.74059538	0.135200976
age	1	178.5				179.5				178.5	2.16167779	169.3230548	0.046430122	2.185849904	169.7405351	0.046159004	-0.652262297	55.64701131	0.183277339	-0.658551638	56.07116407	0.182472427	-2.147985046	19.74059538	0.135200976	-2.140160305	19.7991242	0.135158409
age	1	179.5				180.5				179.5	2.185849904	169.7405351	0.046159004	2.205180153	170.139255	0.045889585	-0.658551638	56.07116407	0.182472427	-0.665609025	56.49095862	0.181665781	-2.140160305	19.7991242	0.135158409	-2.132344989	19.85766121	0.135110159
age	1	180.5				181.5				180.5	2.205180153	170.139255	0.045889585	2.219728869	170.5194567	0.045622955	-0.665609025	56.49095862	0.181665781	-0.673425951	56.90610886	0.18085918	-2.132344989	19.85766121	0.135110159	-2.124537282	19.916198	0.135056522
age	1	181.5				182.5				181.5	2.219728869	170.5194567	0.045622955	2.2295937	170.881464	0.045360101	-0.673425951	56.90610886	0.18085918	-0.681987284	57.31634059	0.180054395	-2.124537282	19.916198	0.135056522	-2.116735712	19.97472615	0.134997797
age	1	182.5				183.5				182.5	2.2295937	170.881464	0.045360101	2.234907144	171.2256717	0.045101913	-0.681987284	57.31634059	0.180054395	-0.691273614	57.72138846	0.179253153	-2.116735712	19.97472615	0.134997797	-2.108939167	20.03323719	0.134934285
age	1	183.5				184.5				183.5	2.234907144	171.2256717	0.045101913	2.235833767	171.5525345	0.044849174	-0.691273614	57.72138846	0.179253153	-0.701261055	58.12099696	0.178457127	-2.108939167	20.03323719	0.134934285	-2.10114692	20.09172262	0.134866291
age	1	184.5				185.5				184.5	2.235833767	171.5525345	0.044849174	2.232567138	171.8625576	0.044602566	-0.701261055	58.12099696	0.178457127	-0.711921092	58.51492143	0.177667942	-2.10114692	20.09172262	0.134866291	-2.093358637	20.15017387	0.134794121
age	1	185.5				186.5				185.5	2.232567138	171.8625576	0.044602566	2.2253265	172.1562865	0.044362674	-0.711921092	58.51492143	0.177667942	-0.723218488	58.90293208	0.176887192	-2.093358637	20.15017387	0.134794121	-2.085574403	20.20858236	0.134718085
age	1	186.5				187.5				186.5	2.2253265	172.1562865	0.044362674	2.214353232	172.4342983	0.044129985	-0.723218488	58.90293208	0.176887192	-0.735121189	59.28479948	0.176116307	-2.085574403	20.20858236	0.134718085	-2.077794735	20.26693944	0.134638494
age	1	187.5				188.5				187.5	2.214353232	172.4342983	0.044129985	2.199905902	172.6971935	0.043904897	-0.735121189	59.28479948	0.176116307	-0.747580416	59.66032626	0.175356814	-2.077794735	20.26693944	0.134638494	-2.070020599	20.32523642	0.134555663
age	1	188.5				189.5				188.5	2.199905902	172.6971935	0.043904897	2.182262864	172.9455898	0.043687723	-0.747580416	59.66032626	0.175356814	-0.760550666	60.02931704	0.174610071	-2.070020599	20.32523642	0.134555663	-2.062253431	20.38346455	0.13446991
age	1	189.5				190.5				189.5	2.182262864	172.9455898	0.043687723	2.161704969	173.180112	0.043478698	-0.760550666	60.02931704	0.174610071	-0.773984558	60.39158721	0.173877336	-2.062253431	20.38346455	0.13446991	-2.054495145	20.44161501	0.134381553
age	1	190.5				191.5				190.5	2.161704969	173.180112	0.043478698	2.138524662	173.4013896	0.043277987	-0.773984558	60.39158721	0.173877336	-0.787817728	60.74698785	0.173159953	-2.054495145	20.44161501	0.134381553	-2.046748156	20.49967894	0.134290916
age	1	191.5				192.5				191.5	2.138524662	173.4013896	0.043277987	2.113023423	173.6100518	0.043085685	-0.787817728	60.74698785	0.173159953	-0.801993069	61.09536847	0.172459052	-2.046748156	20.49967894	0.134290916	-2.039015385	20.5576474	0.134198323
age	1	192.5				193.5				192.5	2.113023423	173.6100518	0.043085685	2.085490286	173.8067179	0.042901835	-0.801993069	61.09536847	0.172459052	-0.816446409	61.43660077	0.171775726	-2.039015385	20.5576474	0.134198323	-2.031300282	20.6155114	0.134104101
age	1	193.5				194.5				193.5	2.085490286	173.8067179	0.042901835	2.0562195	173.9919998	0.042726424	-0.816446409	61.43660077	0.171775726	-0.831110299	61.77057372	0.171110986	-2.031300282	20.6155114	0.134104101	-2.023606828	20.67326189	0.134008581
age	1	194.5				195.5				194.5	2.0562195	173.9919998	0.042726424	2.025496648	174.1664951	0.042559396	-0.831110299	61.77057372	0.171110986	-0.845914498	62.09719399	0.170465756	-2.023606828	20.67326189	0.134008581	-2.015942013	20.73088905	0.133912066
age	1	195.5				196.5				195.5	2.025496648	174.1664951	0.042559396	1.993598182	174.3307855	0.042400652	-0.845914498	62.09719399	0.170465756	-0.860786514	62.41638628	0.169840869	-2.015942013	20.73088905	0.133912066	-2.008305745	20.7883851	0.133814954
age	1	196.5				197.5				196.5	1.993598182	174.3307855	0.042400652	1.960789092	174.4854344	0.042250063	-0.860786514	62.41638628	0.169840869	-0.875652181	62.72809362	0.169237063	-2.008305745	20.7883851	0.133814954	-2.000706389	20.84574003	0.133717552
age	1	197.5				198.5				197.5	1.960789092	174.4854344	0.042250063	1.927320937	174.6309856	0.042107465	-0.875652181	62.72809362	0.169237063	-0.890436283	63.03227756	0.168654971	-2.000706389	20.84574003	0.133717552	-1.993150137	20.90294449	0.1336202
age	1	198.5				199.5				198.5	1.927320937	174.6309856	0.042107465	1.89343024	174.7679617	0.041972676	-0.890436283	63.03227756	0.168654971	-0.905063185	63.32891841	0.168095124	-1.993150137	20.90294449	0.1336202	-1.985643741	20.95998909	0.133523244
age	1	199.5				200.5				199.5	1.89343024	174.7679617	0.041972676	1.859337259	174.8968634	0.041845488	-0.905063185	63.32891841	0.168095124	-0.91945749	63.61801537	0.16755794	-1.985643741	20.95998909	0.133523244	-1.97819451	21.01686433	0.133427032
age	1	200.5				201.5				200.5	1.859337259	174.8968634	0.041845488	1.825245107	175.0181691	0.041725679	-0.91945749	63.61801537	0.16755794	-0.933544683	63.89958662	0.167043722	-1.97819451	21.01686433	0.133427032	-1.970810308	21.07356067	0.133331914
age	1	201.5				202.5				201.5	1.825245107	175.0181691	0.041725679	1.791339209	175.1323345	0.041613015	-0.933544683	63.89958662	0.167043722	-0.947251765	64.17366943	0.166552654	-1.970810308	21.07356067	0.133331914	-1.96349954	21.1300685	0.133238245
age	1	202.5				203.5				202.5	1.791339209	175.1323345	0.041613015	1.757787065	175.2397926	0.041507249	-0.947251765	64.17366943	0.166552654	-0.960507855	64.44032016	0.166084798	-1.96349954	21.1300685	0.133238245	-1.956271141	21.18637813	0.133146383
age	1	203.5				204.5				203.5	1.757787065	175.2397926	0.041507249	1.724738292	175.340954	0.041408129	-0.960507855	64.44032016	0.166084798	-0.973244762	64.69961427	0.16564009	-1.956271141	21.18637813	0.133146383	-1.949134561	21.24247982	0.13305669
age	1	204.5				205.5				204.5	1.724738292	175.340954	0.041408129	1.692324905	175.4362071	0.041315398	-0.973244762	64.69961427	0.16564009	-0.985397502	64.95164625	0.165218341	-1.949134561	21.24247982	0.13305669	-1.942099744	21.29836376	0.132969531
age	1	205.5				206.5				205.5	1.692324905	175.4362071	0.041315398	1.660661815	175.5259191	0.041228796	-0.985397502	64.95164625	0.165218341	-0.996904762	65.1965295	0.164819236	-1.942099744	21.29836376	0.132969531	-1.935177101	21.35402009	0.132885274
age	1	206.5				207.5				206.5	1.660661815	175.5259191	0.041228796	1.629847495	175.6104358	0.04114806	-0.996904762	65.1965295	0.164819236	-1.007705555	65.43440186	0.16444238	-1.935177101	21.35402009	0.132885274	-1.92837748	21.40943891	0.132804292
age	1	207.5				208.5				207.5	1.629847495	175.6104358	0.04114806	1.599964788	175.690083	0.041072931	-1.007705555	65.43440186	0.16444238	-1.017756047	65.66540015	0.164087103	-1.92837748	21.40943891	0.132804292	-1.921712136	21.46461026	0.132726962
age	1	208.5				209.5				208.5	1.599964788	175.690083	0.041072931	1.571081817	175.7651671	0.04100315	-1.017756047	65.66540015	0.164087103	-1.027002713	65.88970117	0.163752791	-1.921712136	21.46461026	0.132726962	-1.915192685	21.51952414	0.132653664
age	1	209.5				210.5				209.5	1.571081817	175.7651671	0.04100315	1.543252982	175.8359757	0.040938463	-1.027002713	65.88970117	0.163752791	-1.035402243	66.10749114	0.163438661	-1.915192685	21.51952414	0.132653664	-1.908831065	21.57417053	0.132584784
age	1	210.5				211.5				210.5	1.543252982	175.8359757	0.040938463	1.516519998	175.9027788	0.040878617	-1.035402243	66.10749114	0.163438661	-1.042916356	66.31897311	0.163143825	-1.908831065	21.57417053	0.132584784	-1.902639482	21.62853937	0.132520711
age	1	211.5				212.5				211.5	1.516519998	175.9027788	0.040878617	1.490912963	175.9658293	0.040823368	-1.042916356	66.31897311	0.163143825	-1.049511871	66.52436618	0.162867311	-1.902639482	21.62853937	0.132520711	-1.896630358	21.68262062	0.132461838
age	1	212.5				213.5				212.5	1.490912963	175.9658293	0.040823368	1.466451429	176.0253641	0.040772475	-1.049511871	66.52436618	0.162867311	-1.055160732	66.72390443	0.162608072	-1.896630358	21.68262062	0.132461838	-1.890816268	21.73640419	0.132408563
age	1	213.5				214.5				213.5	1.466451429	176.0253641	0.040772475	1.44314546	176.081605	0.040725706	-1.055160732	66.72390443	0.162608072	-1.059840019	66.91783563	0.162365006	-1.890816268	21.73640419	0.132408563	-1.885209876	21.78988003	0.132361289
age	1	214.5				215.5				214.5	1.44314546	176.081605	0.040725706	1.420996665	176.1347593	0.040682834	-1.059840019	66.91783563	0.162365006	-1.063531973	67.10641956	0.162136973	-1.885209876	21.78988003	0.132361289	-1.879823505	21.84303819	0.132320427
age	1	215.5				216.5				215.5	1.420996665	176.1347593	0.040682834	1.399999187	176.1850208	0.04064364	-1.063531973	67.10641956	0.162136973	-1.066224038	67.28992603	0.161922819	-1.879823505	21.84303819	0.132320427	-1.874670324	21.8958685	0.132286382
age	1	216.5				217.5				216.5	1.399999187	176.1850208	0.04064364	1.380140651	176.2325707	0.040607913	-1.066224038	67.28992603	0.161922819	-1.067908908	67.46863255	0.161721398	-1.874670324	21.8958685	0.132286382	-1.869760299	21.94836168	0.1322596
age	1	217.5				218.5				217.5	1.380140651	176.2325707	0.040607913	1.361403047	176.2775781	0.040575448	-1.067908908	67.46863255	0.161721398	-1.068589885	67.64281378	0.16153153	-1.869760299	21.94836168	0.1322596	-1.865113245	22.00050569	0.132240418
age	1	218.5				219.5				218.5	1.361403047	176.2775781	0.040575448	1.343763564	176.3202008	0.040546051	-1.068589885	67.64281378	0.16153153	-1.068261146	67.8127675	0.161352313	-1.865113245	22.00050569	0.132240418	-1.860734944	22.05229242	0.13222933
age	1	219.5				220.5				219.5	1.343763564	176.3202008	0.040546051	1.327195355	176.3605864	0.040519532	-1.068261146	67.8127675	0.161352313	-1.066933756	67.97877331	0.161182785	-1.860734944	22.05229242	0.13222933	-1.85663384	22.10371305	0.132226801
age	1	220.5				221.5				220.5	1.327195355	176.3605864	0.040519532	1.311668242	176.3988725	0.040495713	-1.066933756	67.97877331	0.161182785	-1.064620976	68.14111022	0.161022184	-1.85663384	22.10371305	0.132226801	-1.852827186	22.15475603	0.132233201
age	1	221.5				222.5				221.5	1.311668242	176.3988725	0.040495713	1.297149359	176.4351874	0.040474421	-1.064620976	68.14111022	0.161022184	-1.061341755	68.30004741	0.160869943	-1.852827186	22.15475603	0.132233201	-1.849323204	22.20541249	0.132248993
age	1	222.5				223.5				222.5	1.297149359	176.4351874	0.040474421	1.283603728	176.469651	0.040455493	-1.061341755	68.30004741	0.160869943	-1.057116957	68.4558454	0.160725793	-1.849323204	22.20541249	0.132248993	-1.846131607	22.255673	0.132274625
age	1	223.5				224.5				223.5	1.283603728	176.469651	0.040455493	1.270994782	176.5023751	0.040438773	-1.057116957	68.4558454	0.160725793	-1.051988979	68.60872174	0.160589574	-1.846131607	22.255673	0.132274625	-1.843261294	22.30552831	0.132310549
age	1	224.5				225.5				224.5	1.270994782	176.5023751	0.040438773	1.25928483	176.533464	0.040424111	-1.051988979	68.60872174	0.160589574	-1.04599033	68.75889263	0.1604617	-1.843261294	22.30552831	0.132310549	-1.840720248	22.3549693	0.132357221
age	1	225.5				226.5				225.5	1.25928483	176.533464	0.040424111	1.248435461	176.5630153	0.040411366	-1.04599033	68.75889263	0.1604617	-1.039168248	68.90653028	0.160342924	-1.840720248	22.3549693	0.132357221	-1.83851544	22.40398706	0.132415103
age	1	226.5				227.5				226.5	1.248435461	176.5630153	0.040411366	1.23840791	176.5911197	0.040400405	-1.039168248	68.90653028	0.160342924	-1.031579574	69.05176427	0.160234478	-1.83851544	22.40398706	0.132415103	-1.83665586	22.45257182	0.132484631
age	1	227.5				228.5				227.5	1.23840791	176.5911197	0.040400405	1.229163362	176.6178621	0.040391101	-1.031579574	69.05176427	0.160234478	-1.023291946	69.19467288	0.160138158	-1.83665586	22.45257182	0.132484631	-1.835138046	22.50071778	0.132566359
age	1	228.5				229.5				228.5	1.229163362	176.6178621	0.040391101	1.220663228	176.6433219	0.040383334	-1.023291946	69.19467288	0.160138158	-1.014385118	69.33527376	0.160056393	-1.835138046	22.50071778	0.132566359	-1.833972004	22.54841437	0.132660699
age	1	229.5				230.5				229.5	1.220663228	176.6433219	0.040383334	1.212869374	176.6675729	0.04037699	-1.014385118	69.33527376	0.160056393	-1.004952366	69.47351373	0.159992344	-1.833972004	22.54841437	0.132660699	-1.833157751	22.59565422	0.132768153
age	1	230.5				231.5				230.5	1.212869374	176.6675729	0.04037699	1.20574431	176.6906844	0.040371962	-1.004952366	69.47351373	0.159992344	-0.995101924	69.60925782	0.159949989	-1.833157751	22.59565422	0.132768153	-1.83269562	22.64242956	0.132889211
age	1	231.5				232.5				231.5	1.20574431	176.6906844	0.040371962	1.199251356	176.712721	0.040368149	-0.995101924	69.60925782	0.159949989	-0.984958307	69.74227758	0.159934231	-1.83269562	22.64242956	0.132889211	-1.832584342	22.68873292	0.133024368
age	1	232.5				233.5				232.5	1.199251356	176.712721	0.040368149	1.19335477	176.733743	0.040365456	-0.984958307	69.74227758	0.159934231	-0.974663325	69.87223885	0.159951004	-1.832584342	22.68873292	0.133024368	-1.832820974	22.73455713	0.133174129
age	1	233.5				234.5				233.5	1.19335477	176.733743	0.040365456	1.188019859	176.753807	0.040363795	-0.974663325	69.87223885	0.159951004	-0.964376555	69.99868896	0.160007394	-1.832820974	22.73455713	0.133174129	-1.833400825	22.7798953	0.133338999
age	1	234.5				235.5				234.5	1.188019859	176.753807	0.040363795	1.183213059	176.7729657	0.04036308	-0.964376555	69.99868896	0.160007394	-0.954274945	70.12104381	0.160111769	-1.833400825	22.7798953	0.133338999	-1.834317405	22.82474087	0.133519496
age	1	235.5				236.5				235.5	1.183213059	176.7729657	0.04036308	1.178901998	176.7912687	0.040363233	-0.954274945	70.12104381	0.160111769	-0.944551187	70.23857482	0.160273918	-1.834317405	22.82474087	0.133519496	-1.83555752	22.86908912	0.133716192
age	1	236.5				237.5				236.5	1.178901998	176.7912687	0.040363233	1.175055543	176.8087622	0.040364179	-0.944551187	70.23857482	0.160273918	-0.935410427	70.35039626	0.160505203	-1.83555752	22.86908912	0.133716192	-1.837119466	22.91293151	0.133929525
age	1	237.5				238.5				237.5	1.175055543	176.8087622	0.040364179	1.171643828	176.8254895	0.04036585	-0.935410427	70.35039626	0.160505203	-0.927059784	70.45546105	0.160818788	-1.837119466	22.91293151	0.133929525	-1.838987063	22.95626373	0.134160073
age	1	238.5				239.5				238.5	1.171643828	176.8254895	0.04036585	1.16863827	176.8414914	0.04036818	-0.927059784	70.45546105	0.160818788	-0.919718461	70.55252127	0.161229617	-1.838987063	22.95626373	0.134160073	-1.841146139	22.99908062	0.134408381
age	1	239.5				240				239.5	1.16863827	176.8414914	0.04036818	1.167279219	176.8492322	0.040369574	-0.919718461	70.55252127	0.161229617	-0.9160478	70.60105138	0.161435032	-1.841146139	22.99908062	0.134408381	-1.84233016	23.02029424	0.134539365
age	2	0	-1.295960857	49.28639612	0.05008556	0.5	-0.809249882	51.68358057	0.046818545	0							1.509187507	3.39918645	0.142106724	1.357944315	3.79752846	0.138075916							-1.298749689	34.7115617	0.046905108	-1.440271514	36.03453876	0.042999604
age	2	0.5	-0.809249882	51.68358057	0.046818545	1.5	-0.050782985	55.28612813	0.0434439	0.5							1.357944315	3.79752846	0.138075916	1.105537708	4.544776513	0.131733888							-1.440271514	36.03453876	0.042999604	-1.581016348	37.97671987	0.038067862
age	2	1.5	-0.050782985	55.28612813	0.0434439	2.5	0.476851407	58.09381906	0.041716103	1.5							1.105537708	4.544776513	0.131733888	0.902596648	5.230584214	0.126892697							-1.581016348	37.97671987	0.038067862	-1.593136386	39.3801263	0.035079612
age	2	2.5	0.476851407	58.09381906	0.041716103	3.5	0.843299612	60.45980763	0.040705173	2.5							0.902596648	5.230584214	0.126892697	0.734121414	5.859960798	0.123025182							-1.593136386	39.3801263	0.035079612	-1.521492427	40.46773733	0.033096443
age	2	3.5	0.843299612	60.45980763	0.040705173	4.5	1.097562257	62.53669656	0.040079765	3.5							0.734121414	5.859960798	0.123025182	0.590235275	6.437587751	0.119840911							-1.521492427	40.46773733	0.033096443	-1.394565915	41.34841008	0.03170963
age	2	4.5	1.097562257	62.53669656	0.040079765	5.5	1.272509641	64.40632762	0.039686845	4.5							0.590235275	6.437587751	0.119840911	0.464391566	6.967850457	0.117166868							-1.394565915	41.34841008	0.03170963	-1.231713389	42.0833507	0.030709039
age	2	5.5	1.272509641	64.40632762	0.039686845	6.5	1.390428859	66.11841553	0.039444555	5.5							0.464391566	6.967850457	0.117166868	0.352164071	7.454854109	0.11489384							-1.231713389	42.0833507	0.030709039	-1.046582628	42.71033603	0.029974303
age	2	6.5	1.390428859	66.11841553	0.039444555	7.5	1.466733925	67.70574419	0.039304738	6.5							0.352164071	7.454854109	0.11489384	0.250497889	7.902436186	0.112949644							-1.046582628	42.71033603	0.029974303	-0.848932692	43.25428882	0.029430992
age	2	7.5	1.466733925	67.70574419	0.039304738	8.5	1.512301976	69.19123614	0.03923711	7.5							0.250497889	7.902436186	0.112949644	0.15724751	8.314178377	0.11128469							-0.848932692	43.25428882	0.029430992	-0.645779124	43.73249646	0.029030379
age	2	8.5	1.512301976	69.19123614	0.03923711	9.5	1.534950767	70.59163924	0.039221665	8.5							0.15724751	8.314178377	0.11128469	0.070885725	8.693418423	0.109863709							-0.645779124	43.73249646	0.029030379	-0.442165412	44.15742837	0.028739112
age	2	9.5	1.534950767	70.59163924	0.039221665	10.5	1.540390875	71.91961673	0.039244672	9.5							0.070885725	8.693418423	0.109863709	-0.00968493	9.043261854	0.10866078							-0.442165412	44.15742837	0.028739112	-0.24163206	44.53836794	0.028533537
age	2	10.5	1.540390875	71.91961673	0.039244672	11.5	1.532852892	73.1850104	0.03929642	10.5							-0.00968493	9.043261854	0.10866078	-0.085258	9.366593571	0.10765621							-0.24163206	44.53836794	0.028533537	-0.046673786	44.88240562	0.028396382
age	2	11.5	1.532852892	73.1850104	0.03929642	12.5	1.51550947	74.39564379	0.039369875	11.5							-0.085258	9.366593571	0.10765621	-0.15640945	9.666089185	0.106834517							-0.046673786	44.88240562	0.028396382	0.141031094	45.19507651	0.028314722
age	2	12.5	1.51550947	74.39564379	0.039369875	13.5	1.490765028	75.5578544	0.039459832	12.5							-0.15640945	9.666089185	0.106834517	-0.22355869	9.944226063	0.106183085							0.141031094	45.19507651	0.028314722	0.320403169	45.48078147	0.028278682
age	2	13.5	1.490765028	75.5578544	0.039459832	14.5	1.460458255	76.67685871	0.039562382	13.5							-0.22355869	9.944226063	0.106183085	-0.28701346	10.20329397	0.105691242							0.320403169	45.48078147	0.028278682	0.490807133	45.74307527	0.028280585
age	2	14.5	1.460458255	76.67685871	0.039562382	15.5	1.426006009	77.75700986	0.039674542	14.5							-0.28701346	10.20329397	0.105691242	-0.34699919	10.4454058	0.105349631							0.490807133	45.74307527	0.028280585	0.65193505	45.98486901	0.028314363
age	2	15.5	1.426006009	77.75700986	0.039674542	16.5	1.388507095	78.80198406	0.03979401	15.5							-0.34699919	10.4454058	0.105349631	-0.40368918	10.67250698	0.105149754							0.65193505	45.98486901	0.028314363	0.803718086	46.20857558	0.028375159
age	2	16.5	1.388507095	78.80198406	0.03979401	17.5	1.348818127	79.81491852	0.039918994	16.5							-0.40368918	10.67250698	0.105149754	-0.45721877	10.88638558	0.105083666							0.803718086	46.20857558	0.028375159	0.946259679	46.41621635	0.028459033
age	2	17.5	1.348818127	79.81491852	0.039918994	18.5	1.307609654	80.79851532	0.040048084	17.5							-0.45721877	10.88638558	0.105083666	-0.50770077	11.08868151	0.105143752							0.946259679	46.41621635	0.028459033	1.079784984	46.60950084	0.028562759
age	2	18.5	1.307609654	80.79851532	0.040048084	19.5	1.265408149	81.75512092	0.040180162	18.5							-0.50770077	11.08868151	0.105143752	-0.55523599	11.28089537	0.105322575							1.079784984	46.60950084	0.028562759	1.204602687	46.78988722	0.028683666
age	2	19.5	1.265408149	81.75512092	0.040180162	20.5	1.222627732	82.6867881	0.04031434	19.5							-0.55523599	11.28089537	0.105322575	-0.59992113	11.46439708	0.10561278							1.204602687	46.78988722	0.028683666	1.321076285	46.95862881	0.028819525
age	2	20.5	1.222627732	82.6867881	0.04031434	21.5	1.179594365	83.59532461	0.040449904	20.5							-0.59992113	11.46439708	0.10561278	-0.64185418	11.64043402	0.106007025							1.321076285	46.95862881	0.028819525	1.429602576	47.11681039	0.028968459
age	2	21.5	1.179594365	83.59532461	0.040449904	22.5	1.136564448	84.48233206	0.040586283	21.5							-0.64185418	11.64043402	0.106007025	-0.6811381	11.81013895	0.106497957							1.429602576	47.11681039	0.028968459	1.530595677	47.26537682	0.029128879
age	2	22.5	1.136564448	84.48233206	0.040586283	23.5	1.093731947	85.34923624	0.040723015	22.5							-0.6811381	11.81013895	0.106497957	-0.71788283	11.97453748	0.107078197							1.530595677	47.26537682	0.029128879	1.624475262	47.40515585	0.029299426
age	2	23.5	1.093731947	85.34923624	0.040723015	24.5	1.051272912	86.1973169	0.040859727	23.5	1.093625008	84.55379334	0.040723061	1.051272912	85.3973169	0.040859727	-0.71788283	11.97453748	0.107078197	-0.75220657	12.13455523	0.107740345	-0.948720233	16.45875272	0.085877732	-1.024496827	16.38804056	0.085025838	1.624475262	47.40515585	0.029299426	1.71165803	47.53687649	0.029478937
age	2	24.5	1.051272912	86.1973169	0.040859727	25.5	1.041951175	87.09026318	0.041142161	24.5	1.051272912	85.3973169	0.040859727	1.041951175	86.29026318	0.041142161	-0.75220657	12.13455523	0.107740345	-0.78423366	12.2910249	0.10847701	-1.024496827	16.38804056	0.085025838	-1.102698353	16.3189719	0.084214052	1.71165803	47.53687649	0.029478937	1.792551616	47.66118396	0.029666406
age	2	25.5	1.041951175	87.09026318	0.041142161	26.5	1.012592236	87.95714182	0.041349399	25.5	1.041951175	86.29026318	0.041142161	1.012592236	87.15714182	0.041349399	-0.78423366	12.2910249	0.10847701	-0.81409582	12.44469258	0.109280828	-1.102698353	16.3189719	0.084214052	-1.18396635	16.25207985	0.083455124	1.792551616	47.66118396	0.029666406	1.867550375	47.77865186	0.02986096
age	2	26.5	1.012592236	87.95714182	0.041349399	27.5	0.970541909	88.7960184	0.041500428	26.5	1.012592236	87.15714182	0.041349399	0.970541909	87.9960184	0.041500428	-0.81409582	12.44469258	0.109280828	-0.841935504	12.59622335	0.110144488	-1.18396635	16.25207985	0.083455124	-1.268071036	16.18734669	0.082748284	1.867550375	47.77865186	0.02986096	1.93703258	47.8897923	0.030061839
age	2	27.5	0.970541909	88.7960184	0.041500428	28.5	0.921129988	89.6055115	0.041610508	27.5	0.970541909	87.9960184	0.041500428	0.921129988	88.8055115	0.041610508	-0.841935504	12.59622335	0.110144488	-0.867889398	12.74620911	0.111060815	-1.268071036	16.18734669	0.082748284	-1.354751525	16.12475448	0.082092737	1.93703258	47.8897923	0.030061839	2.001358669	47.99506422	0.030268375
age	2	28.5	0.921129988	89.6055115	0.041610508	29.5	0.868221392	90.38476689	0.041691761	28.5	0.921129988	88.8055115	0.041610508	0.868221392	89.58476689	0.041691761	-0.867889398	12.74620911	0.111060815	-0.892102647	12.89517218	0.112022759	-1.354751525	16.12475448	0.082092737	-1.443689692	16.06428762	0.081487717	2.001358669	47.99506422	0.030268375	2.060870301	48.09488048	0.030479985
age	2	29.5	0.868221392	90.38476689	0.041691761	30.5	0.81454413	91.13341722	0.04175368	29.5	0.868221392	89.58476689	0.041691761	0.81454413	90.33341722	0.04175368	-0.892102647	12.89517218	0.112022759	-0.914718817	13.04357164	0.113023467	-1.443689692	16.06428762	0.081487717	-1.53454192	16.00593001	0.080932448	2.060870301	48.09488048	0.030479985	2.115889982	48.18961365	0.03069615
age	2	30.5	0.81454413	91.13341722	0.04175368	31.5	0.761957977	91.8515436	0.041803562	30.5	0.81454413	90.33341722	0.04175368	0.761957977	91.0515436	0.041803562	-0.914718817	13.04357164	0.113023467	-0.935876584	13.19180874	0.114056328	-1.53454192	16.00593001	0.080932448	-1.626928093	15.94966631	0.080426175	2.115889982	48.18961365	0.03069615	2.16672113	48.2796011	0.030916413
age	2	31.5	0.761957977	91.8515436	0.041803562	32.5	0.711660228	92.5396352	0.041846882	31.5	0.761957977	91.0515436	0.041803562	0.711660228	91.7396352	0.041846882	-0.935876584	13.19180874	0.114056328	-0.955723447	13.34022934	0.115114953	-1.626928093	15.94966631	0.080426175	-1.720434829	15.89548197	0.079968176	2.16672113	48.2796011	0.030916413	2.21364844	48.36514917	0.031140368
age	2	32.5	0.711660228	92.5396352	0.041846882	33.5	0.664323379	93.19854429	0.041887626	32.5	0.711660228	91.7396352	0.041846882	0.664323379	92.39854429	0.041887626	-0.955723447	13.34022934	0.115114953	-0.974383363	13.48913319	0.116193327	-1.720434829	15.89548197	0.079968176	-1.814635262	15.84336179	0.079557735	2.21364844	48.36514917	0.031140368	2.256943216	48.44653703	0.031367651
age	2	33.5	0.664323379	93.19854429	0.041887626	34.5	0.620285102	93.82945392	0.041928568	33.5	0.664323379	92.39854429	0.041887626	0.620285102	93.02945392	0.041928568	-0.974383363	13.48913319	0.116193327	-0.991980756	13.63877446	0.11728575	-1.814635262	15.84336179	0.079557735	-1.909076262	15.79329146	0.079194187	2.256943216	48.44653703	0.031367651	2.296844024	48.52401894	0.031597939
age	2	34.5	0.620285102	93.82945392	0.041928568	35.5	0.57955631	94.43382278	0.041971514	34.5	0.620285102	93.02945392	0.041928568	0.57955631	93.63382278	0.041971514	-0.991980756	13.63877446	0.11728575	-1.008640742	13.78936547	0.118386848	-1.909076262	15.79329146	0.079194187	-2.003296102	15.7452564	0.078876895	2.296844024	48.52401894	0.031597939	2.333589434	48.59782828	0.031830942
age	2	35.5	0.57955631	94.43382278	0.041971514	36.5	0.54198094	95.01335709	0.042017509	35.5	0.57955631	93.63382278	0.041971514	0.54198094	94.21335709	0.042017509	-1.008640742	13.78936547	0.118386848	-1.024471278	13.94108332	0.119491669	-2.003296102	15.7452564	0.078876895	-2.096828937	15.69924188	0.078605255	2.333589434	48.59782828	0.031830942	2.370334844	48.67163762	0.032063945
age	2	36.5				37.5				36.5	0.54198094	94.21335709	0.042017509	0.511429832	94.79643239	0.042104522	-1.024471278	13.94108332	0.119491669	-1.039573604	14.09407175	0.120595658	-2.096828937	15.69924188	0.078605255	-2.189211877	15.65523282	0.078378696
age	2	37.5				38.5				37.5	0.511429832	94.79643239	0.042104522	0.482799937	95.37391918	0.042199507	-1.039573604	14.09407175	0.120595658	-1.054039479	14.24844498	0.121694676	-2.189211877	15.65523282	0.078378696	-2.279991982	15.61321371	0.078196674
age	2	38.5				39.5				38.5	0.482799937	95.37391918	0.042199507	0.455521041	95.94692677	0.042300333	-1.054039479	14.24844498	0.121694676	-1.067946784	14.40429169	0.12278503	-2.279991982	15.61321371	0.078196674	-2.368732949	15.57316843	0.078058667
age	2	39.5				40.5				39.5	0.455521041	95.94692677	0.042300333	0.429150288	96.51644912	0.042405225	-1.067946784	14.40429169	0.12278503	-1.081374153	14.56167529	0.1238634	-2.368732949	15.57316843	0.078058667	-2.455021314	15.53508019	0.077964169
age	2	40.5				41.5				40.5	0.429150288	96.51644912	0.042405225	0.403351725	97.08337211	0.042512706	-1.081374153	14.56167529	0.1238634	-1.094381409	14.72064045	0.124926943	-2.455021314	15.53508019	0.077964169	-2.538471972	15.49893145	0.077912684
age	2	41.5				42.5				41.5	0.403351725	97.08337211	0.042512706	0.377878239	97.6484807	0.042621565	-1.094381409	14.72064045	0.124926943	-1.107021613	14.88121352	0.125973221	-2.538471972	15.49893145	0.077912684	-2.618732901	15.46470384	0.077903716
age	2	42.5				43.5				42.5	0.377878239	97.6484807	0.042621565	0.352555862	98.21246579	0.042730809	-1.107021613	14.88121352	0.125973221	-1.119338692	15.04340553	0.127000212	-2.618732901	15.46470384	0.077903716	-2.695488973	15.43237817	0.077936763
age	2	43.5				44.5				43.5	0.352555862	98.21246579	0.042730809	0.327270297	98.77593069	0.042839638	-1.119338692	15.04340553	0.127000212	-1.131367831	15.20721443	0.128006292	-2.695488973	15.43237817	0.077936763	-2.768464816	15.40193436	0.078011309
age	2	44.5				45.5				44.5	0.327270297	98.77593069	0.042839638	0.301955463	99.33939735	0.042947412	-1.131367831	15.20721443	0.128006292	-1.143135936	15.37262729	0.128990225	-2.768464816	15.40193436	0.078011309	-2.837426693	15.37335154	0.078126817
age	2	45.5				46.5				45.5	0.301955463	99.33939735	0.042947412	0.276583851	99.9033122	0.043053626	-1.143135936	15.37262729	0.128990225	-1.15466215	15.53962221	0.129951143	-2.837426693	15.37335154	0.078126817	-2.902178205	15.34660842	0.078282739
age	2	46.5				47.5				46.5	0.276583851	99.9033122	0.043053626	0.251158446	100.4680516	0.043157889	-1.15466215	15.53962221	0.129951143	-1.165958392	15.70817017	0.130888527	-2.902178205	15.34660842	0.078282739	-2.962580386	15.32168181	0.078478449
age	2	47.5				48.5				47.5	0.251158446	100.4680516	0.043157889	0.225705996	101.033927	0.043259907	-1.165958392	15.70817017	0.130888527	-1.177029925	15.87823668	0.131802186	-2.962580386	15.32168181	0.078478449	-3.018521987	15.29854897	0.078713325
age	2	48.5				49.5				48.5	0.225705996	101.033927	0.043259907	0.20027145	101.6011898	0.043359463	-1.177029925	15.87823668	0.131802186	-1.187871001	16.04978452	0.132692269	-3.018521987	15.29854897	0.078713325	-3.069936555	15.27718618	0.078986694
age	2	49.5				50.5				49.5	0.20027145	101.6011898	0.043359463	0.174913356	102.1700358	0.043456406	-1.187871001	16.04978452	0.132692269	-1.198484073	16.2227706	0.133559108	-3.069936555	15.27718618	0.078986694	-3.116795864	15.2575692	0.079297841
age	2	50.5				51.5				50.5	0.174913356	102.1700358	0.043456406	0.149700081	102.7406094	0.043550638	-1.198484073	16.2227706	0.133559108	-1.208853947	16.39715363	0.134403386	-3.116795864	15.2575692	0.079297841	-3.159107331	15.23967338	0.079646006
age	2	51.5				52.5				51.5	0.149700081	102.7406094	0.043550638	0.12470671	103.3130077	0.043642107	-1.208853947	16.39715363	0.134403386	-1.218965087	16.57289122	0.13522599	-3.159107331	15.23967338	0.079646006	-3.196911083	15.22347371	0.080030389
age	2	52.5				53.5				52.5	0.12470671	103.3130077	0.043642107	0.100012514	103.8872839	0.043730791	-1.218965087	16.57289122	0.13522599	-1.228798212	16.74994187	0.136028014	-3.196911083	15.22347371	0.080030389	-3.230276759	15.20894491	0.080450145
age	2	53.5				54.5				53.5	0.100012514	103.8872839	0.043730791	0.075698881	104.4634511	0.043816701	-1.228798212	16.74994187	0.136028014	-1.238330855	16.92826587	0.136810739	-3.230276759	15.20894491	0.080450145	-3.259300182	15.19606152	0.080904391
age	2	54.5				55.5				54.5	0.075698881	104.4634511	0.043816701	0.051847635	105.0414853	0.043899867	-1.238330855	16.92826587	0.136810739	-1.247537914	17.10782615	0.137575606	-3.259300182	15.19606152	0.080904391	-3.284099963	15.18479799	0.081392203
age	2	55.5				56.5				55.5	0.051847635	105.0414853	0.043899867	0.02853967	105.6213287	0.043980337	-1.247537914	17.10782615	0.137575606	-1.256392179	17.28858894	0.138324193	-3.284099963	15.18479799	0.081392203	-3.30481415	15.17512871	0.081912623
age	2	56.5				57.5				56.5	0.02853967	105.6213287	0.043980337	0.005853853	106.2028921	0.044058171	-1.256392179	17.28858894	0.138324193	-1.264864846	17.47052444	0.139058192	-3.30481415	15.17512871	0.081912623	-3.321596954	15.16702811	0.082464661
age	2	57.5				58.5				57.5	0.005853853	106.2028921	0.044058171	-0.016133871	106.7860583	0.04413344	-1.264864846	17.47052444	0.139058192	-1.272926011	17.65360733	0.139779387	-3.321596954	15.16702811	0.082464661	-3.334615646	15.16047068	0.083047295
age	2	58.5				59.5				58.5	-0.016133871	106.7860583	0.04413344	-0.037351181	107.3706841	0.044206218	-1.272926011	17.65360733	0.139779387	-1.28054514	17.83781722	0.140489635	-3.334615646	15.16047068	0.083047295	-3.344047622	15.15543107	0.083659478
age	2	59.5				60.5				59.5	-0.037351181	107.3706841	0.044206218	-0.057729947	107.9566031	0.044276588	-1.28054514	17.83781722	0.140489635	-1.287691525	18.02313904	0.141190842	-3.344047622	15.15543107	0.083659478	-3.35007771	15.15188405	0.084300139
age	2	60.5				61.5				60.5	-0.057729947	107.9566031	0.044276588	-0.077206672	108.5436278	0.044344632	-1.287691525	18.02313904	0.141190842	-1.294332076	18.20956418	0.141884974	-3.35007771	15.15188405	0.084300139	-3.352893805	15.14980479	0.0849682
age	2	61.5				62.5				61.5	-0.077206672	108.5436278	0.044344632	-0.09572283	109.1315521	0.044410436	-1.294332076	18.20956418	0.141884974	-1.300441561	18.3970876	0.142573939	-3.352893805	15.14980479	0.0849682	-3.352691376	15.14916825	0.085662539
age	2	62.5				63.5				62.5	-0.09572283	109.1315521	0.044410436	-0.113225128	109.7201531	0.044474084	-1.300441561	18.3970876	0.142573939	-1.305989011	18.58571243	0.143259709	-3.352691376	15.14916825	0.085662539	-3.34966438	15.14994984	0.086382035
age	2	63.5				64.5				63.5	-0.113225128	109.7201531	0.044474084	-0.129665689	110.3091934	0.044535662	-1.305989011	18.58571243	0.143259709	-1.310946941	18.77544728	0.143944216	-3.34966438	15.14994984	0.086382035	-3.343998803	15.15212585	0.087125591
age	2	64.5				65.5				64.5	-0.129665689	110.3091934	0.044535662	-0.145002179	110.8984228	0.044595254	-1.310946941	18.77544728	0.143944216	-1.315289534	18.966307	0.144629359	-3.343998803	15.15212585	0.087125591	-3.335889574	15.15567186	0.087892047
age	2	65.5				66.5				65.5	-0.145002179	110.8984228	0.044595254	-0.159197885	111.4875806	0.044652942	-1.315289534	18.966307	0.144629359	-1.318992925	19.15831267	0.14531699	-3.335889574	15.15567186	0.087892047	-3.325522491	15.16056419	0.088680264
age	2	66.5				67.5				66.5	-0.159197885	111.4875806	0.044652942	-0.172221748	112.0763967	0.044708809	-1.318992925	19.15831267	0.14531699	-1.322035315	19.35149163	0.146008903	-3.325522491	15.16056419	0.088680264	-3.31307846	15.16677947	0.089489106
age	2	67.5				68.5				67.5	-0.172221748	112.0763967	0.044708809	-0.184048358	112.6645943	0.044762936	-1.322035315	19.35149163	0.146008903	-1.324398133	19.54587708	0.146706813	-3.31307846	15.16677947	0.089489106	-3.298732648	15.17429464	0.090317434
age	2	68.5				69.5				68.5	-0.184048358	112.6645943	0.044762936	-0.194660215	113.2518902	0.044815402	-1.324398133	19.54587708	0.146706813	-1.326064539	19.74150854	0.147412363	-3.298732648	15.17429464	0.090317434	-3.282653831	15.18308694	0.091164117
age	2	69.5				70.5				69.5	-0.194660215	113.2518902	0.044815402	-0.204030559	113.8380006	0.044866288	-1.326064539	19.74150854	0.147412363	-1.327020415	19.93843145	0.148127109	-3.282653831	15.18308694	0.091164117	-3.265003896	15.1931339	0.092028028
age	2	70.5				71.5				70.5	-0.204030559	113.8380006	0.044866288	-0.212174408	114.4226317	0.044915672	-1.327020415	19.93843145	0.148127109	-1.327256387	20.13669623	0.148852482	-3.265003896	15.1931339	0.092028028	-3.245937506	15.20441335	0.092908048
age	2	71.5				72.5				71.5	-0.212174408	114.4226317	0.044915672	-0.219069129	115.0054978	0.044963636	-1.327256387	20.13669623	0.148852482	-1.326763834	20.33635961	0.149589838	-3.245937506	15.20441335	0.092908048	-3.225606516	15.21690296	0.093803033
age	2	72.5				73.5				72.5	-0.219069129	115.0054978	0.044963636	-0.224722166	115.5863089	0.045010259	-1.326763834	20.33635961	0.149589838	-1.325538668	20.53748298	0.1503404	-3.225606516	15.21690296	0.093803033	-3.204146115	15.2305815	0.094711916
age	2	73.5				74.5				73.5	-0.224722166	115.5863089	0.045010259	-0.229140412	116.1647782	0.045055624	-1.325538668	20.53748298	0.1503404	-1.323579654	20.74013277	0.151105277	-3.204146115	15.2305815	0.094711916	-3.181690237	15.24542745	0.095633595
age	2	74.5				75.5				74.5	-0.229140412	116.1647782	0.045055624	-0.232335686	116.7406221	0.045099817	-1.323579654	20.74013277	0.151105277	-1.320888012	20.94438028	0.151885464	-3.181690237	15.24542745	0.095633595	-3.158363475	15.26141966	0.096566992
age	2	75.5				76.5				75.5	-0.232335686	116.7406221	0.045099817	-0.234324563	117.3135622	0.045142924	-1.320888012	20.94438028	0.151885464	-1.317468695	21.15030093	0.152681819	-3.158363475	15.26141966	0.096566992	-3.134282833	15.27853728	0.097511046
age	2	76.5				77.5				76.5	-0.234324563	117.3135622	0.045142924	-0.235128195	117.8833259	0.045185036	-1.317468695	21.15030093	0.152681819	-1.313331446	21.35797332	0.15349505	-3.134282833	15.27853728	0.097511046	-3.109557879	15.29675967	0.09846471
age	2	77.5				78.5				77.5	-0.235128195	117.8833259	0.045185036	-0.234772114	118.4496481	0.045226249	-1.313331446	21.35797332	0.15349505	-1.308487081	21.56748045	0.154325756	-3.109557879	15.29675967	0.09846471	-3.084290931	15.31606644	0.099426955
age	2	78.5				79.5				78.5	-0.234772114	118.4496481	0.045226249	-0.233286033	119.0122722	0.045266662	-1.308487081	21.56748045	0.154325756	-1.302948173	21.77890902	0.155174414	-3.084290931	15.31606644	0.099426955	-3.058577292	15.33643745	0.100396769
age	2	79.5				80.5				79.5	-0.233286033	119.0122722	0.045266662	-0.230703633	119.5709513	0.045306383	-1.302948173	21.77890902	0.155174414	-1.296733913	21.99234686	0.15604132	-3.058577292	15.33643745	0.100396769	-3.032505499	15.35785274	0.101373159
age	2	80.5				81.5				80.5	-0.230703633	119.5709513	0.045306383	-0.227062344	120.1254495	0.045345524	-1.296733913	21.99234686	0.15604132	-1.289863329	22.20788541	0.156926667	-3.032505499	15.35785274	0.101373159	-3.0061576	15.38029261	0.10235515
age	2	81.5				82.5				81.5	-0.227062344	120.1254495	0.045345524	-0.222403111	120.6755427	0.045384203	-1.289863329	22.20788541	0.156926667	-1.282358762	22.4256177	0.157830504	-3.0061576	15.38029261	0.10235515	-2.979609448	15.40373754	0.103341788
age	2	82.5				83.5				82.5	-0.222403111	120.6755427	0.045384203	-0.216770161	121.22102	0.045422551	-1.282358762	22.4256177	0.157830504	-1.274244931	22.64563824	0.158752743	-2.979609448	15.40373754	0.103341788	-2.952930993	15.42816819	0.104332139
age	2	83.5				84.5				83.5	-0.216770161	121.22102	0.045422551	-0.210210748	121.7616844	0.045460702	-1.274244931	22.64563824	0.158752743	-1.265548787	22.86804258	0.159693163	-2.952930993	15.42816819	0.104332139	-2.926186592	15.45356545	0.105325289
age	2	84.5				85.5				84.5	-0.210210748	121.7616844	0.045460702	-0.202774891	122.2973542	0.045498803	-1.265548787	22.86804258	0.159693163	-1.256299378	23.09292679	0.16065141	-2.926186592	15.45356545	0.105325289	-2.899435307	15.47991037	0.106320346
age	2	85.5				86.5				85.5	-0.202774891	122.2973542	0.045498803	-0.194515104	122.827864	0.045537012	-1.256299378	23.09292679	0.16065141	-1.24653066	23.32038549	0.161626956	-2.899435307	15.47991037	0.106320346	-2.872731211	15.50718419	0.10731644
age	2	86.5				87.5				86.5	-0.194515104	122.827864	0.045537012	-0.185486099	123.3530652	0.045575495	-1.24653066	23.32038549	0.161626956	-1.236266832	23.55051871	0.162619308	-2.872731211	15.50718419	0.10731644	-2.846123683	15.53536829	0.108312721
age	2	87.5				88.5				87.5	-0.185486099	123.3530652	0.045575495	-0.175744476	123.8728276	0.045614432	-1.236266832	23.55051871	0.162619308	-1.225551344	23.78341652	0.1636276	-2.846123683	15.53536829	0.108312721	-2.819657704	15.56444426	0.109308364
age	2	88.5				89.5				88.5	-0.175744476	123.8728276	0.045614432	-0.165348396	124.38704	0.045654016	-1.225551344	23.78341652	0.1636276	-1.214410914	24.01917703	0.1646511	-2.819657704	15.56444426	0.109308364	-2.793374145	15.5943938	0.110302563
age	2	89.5				90.5				89.5	-0.165348396	124.38704	0.045654016	-0.15435722	124.8956114	0.04569445	-1.214410914	24.01917703	0.1646511	-1.202884389	24.25789074	0.165688808	-2.793374145	15.5943938	0.110302563	-2.767310047	15.6251988	0.111294537
age	2	90.5				91.5				90.5	-0.15435722	124.8956114	0.04569445	-0.142831123	125.398472	0.045735953	-1.202884389	24.25789074	0.165688808	-1.191007906	24.49964778	0.166739662	-2.767310047	15.6251988	0.111294537	-2.741498897	15.65684126	0.112283526
age	2	91.5				92.5				91.5	-0.142831123	125.398472	0.045735953	-0.130830669	125.895574	0.045778759	-1.191007906	24.49964778	0.166739662	-1.178818621	24.74453536	0.167802495	-2.741498897	15.65684126	0.112283526	-2.715970894	15.68930333	0.113268793
age	2	92.5				93.5				92.5	-0.130830669	125.895574	0.045778759	-0.118416354	126.3868929	0.045823114	-1.178818621	24.74453536	0.167802495	-1.166354376	24.99263735	0.168876037	-2.715970894	15.68930333	0.113268793	-2.690753197	15.7225673	0.114249622
age	2	93.5				94.5				93.5	-0.118416354	126.3868929	0.045823114	-0.105648092	126.8724284	0.04586928	-1.166354376	24.99263735	0.168876037	-1.153653688	25.24403371	0.169958922	-2.690753197	15.7225673	0.114249622	-2.665870146	15.75661555	0.115225321
age	2	94.5				95.5				94.5	-0.105648092	126.8724284	0.04586928	-0.092584657	127.3522056	0.045917535	-1.153653688	25.24403371	0.169958922	-1.140751404	25.49880264	0.171049756	-2.665870146	15.75661555	0.115225321	-2.641343436	15.79143062	0.116195218
age	2	95.5				96.5				95.5	-0.092584657	127.3522056	0.045917535	-0.079283065	127.8262759	0.045968169	-1.140751404	25.49880264	0.171049756	-1.127684095	25.7570168	0.172147043	-2.641343436	15.79143062	0.116195218	-2.617192204	15.82699517	0.117158667
age	2	96.5				97.5				96.5	-0.079283065	127.8262759	0.045968169	-0.065797888	128.2947187	0.04602149	-1.127684095	25.7570168	0.172147043	-1.114490244	26.01874261	0.173249185	-2.617192204	15.82699517	0.117158667	-2.593430614	15.86329241	0.118115073
age	2	97.5				98.5				97.5	-0.065797888	128.2947187	0.04602149	-0.0521805	128.757642	0.046077818	-1.114490244	26.01874261	0.173249185	-1.101204848	26.28404312	0.174354569	-2.593430614	15.86329241	0.118115073	-2.570076037	15.90030484	0.119063807
age	2	98.5				99.5				98.5	-0.0521805	128.757642	0.046077818	-0.03847825	129.2151839	0.046137487	-1.101204848	26.28404312	0.174354569	-1.087863413	26.55297507	0.175461512	-2.570076037	15.90030484	0.119063807	-2.547141473	15.93801545	0.12000429
age	2	99.5				100.5				99.5	-0.03847825	129.2151839	0.046137487	-0.024733545	129.6675143	0.046200842	-1.087863413	26.55297507	0.175461512	-1.074500927	26.82558904	0.176568284	-2.547141473	15.93801545	0.12000429	-2.524635245	15.97640787	0.120935994
age	2	100.5				101.5				100.5	-0.024733545	129.6675143	0.046200842	-0.010982868	130.1148354	0.04626824	-1.074500927	26.82558904	0.176568284	-1.061151213	27.1019295	0.177673124	-2.524635245	15.97640787	0.120935994	-2.502569666	16.01546483	0.121858355
age	2	101.5				102.5				101.5	-0.010982868	130.1148354	0.04626824	0.002744306	130.5573839	0.046340046	-1.061151213	27.1019295	0.177673124	-1.047847141	27.38203422	0.178774242	-2.502569666	16.01546483	0.121858355	-2.48095189	16.05516984	0.12277087
age	2	102.5				103.5				102.5	0.002744306	130.5573839	0.046340046	0.016426655	130.995432	0.046416629	-1.047847141	27.38203422	0.178774242	-1.034620551	27.66593402	0.179869829	-2.48095189	16.05516984	0.12277087	-2.459785573	16.09550688	0.123673085
age	2	103.5				104.5				103.5	0.016426655	130.995432	0.046416629	0.030052231	131.4292887	0.046498361	-1.034620551	27.66593402	0.179869829	-1.021502197	27.9536524	0.180958063	-2.459785573	16.09550688	0.123673085	-2.439080117	16.13645881	0.124564484
age	2	104.5				105.5				104.5	0.030052231	131.4292887	0.046498361	0.043619747	131.8593015	0.046585611	-1.021502197	27.9536524	0.180958063	-1.008521695	28.24520531	0.182037118	-2.439080117	16.13645881	0.124564484	-2.418838304	16.17800955	0.125444639
age	2	105.5				106.5				105.5	0.043619747	131.8593015	0.046585611	0.05713988	132.2858574	0.046678741	-1.008521695	28.24520531	0.182037118	-0.995707494	28.54060085	0.183105172	-2.418838304	16.17800955	0.125444639	-2.399063683	16.22014281	0.126313121
age	2	106.5				107.5				106.5	0.05713988	132.2858574	0.046678741	0.070636605	132.7093845	0.046778099	-0.995707494	28.54060085	0.183105172	-0.983086844	28.83983907	0.18416041	-2.399063683	16.22014281	0.126313121	-2.379756861	16.26284277	0.127169545
age	2	107.5				108.5				107.5	0.070636605	132.7093845	0.046778099	0.08414848	133.1303527	0.04688401	-0.983086844	28.83983907	0.18416041	-0.970685789	29.14291171	0.185201039	-2.379756861	16.26284277	0.127169545	-2.360920527	16.30609316	0.128013515
age	2	108.5				109.5				108.5	0.08414848	133.1303527	0.04688401	0.097729873	133.5492749	0.046996769	-0.970685789	29.14291171	0.185201039	-0.958529157	29.44980208	0.186225287	-2.360920527	16.30609316	0.128013515	-2.342557728	16.34987759	0.128844639
age	2	109.5				110.5				109.5	0.097729873	133.5492749	0.046996769	0.111452039	133.9667073	0.047116633	-0.958529157	29.44980208	0.186225287	-0.946640568	29.76048479	0.187231416	-2.342557728	16.34987759	0.128844639	-2.324663326	16.39418118	0.129662637
age	2	110.5				111.5				110.5	0.111452039	133.9667073	0.047116633	0.125404005	134.3832499	0.047243801	-0.946640568	29.76048479	0.187231416	-0.935042447	30.0749257	0.188217723	-2.324663326	16.39418118	0.129662637	-2.307240716	16.43898741	0.130467138
age	2	111.5				112.5				111.5	0.125404005	134.3832499	0.047243801	0.13969316	134.7995463	0.047378413	-0.935042447	30.0749257	0.188217723	-0.923756041	30.39308176	0.18918255	-2.307240716	16.43898741	0.130467138	-2.290287663	16.48428082	0.131257852
age	2	112.5				113.5				112.5	0.13969316	134.7995463	0.047378413	0.154445482	135.2162826	0.047520521	-0.923756041	30.39308176	0.18918255	-0.912801445	30.71490093	0.190124286	-2.290287663	16.48428082	0.131257852	-2.273803847	16.53004554	0.132034479
age	2	113.5				114.5				113.5	0.154445482	135.2162826	0.047520521	0.169805275	135.634186	0.047670085	-0.912801445	30.71490093	0.190124286	-0.902197638	31.0403221	0.191041375	-2.273803847	16.53004554	0.132034479	-2.257782149	16.57626713	0.132796819
age	2	114.5				115.5				114.5	0.169805275	135.634186	0.047670085	0.185934346	136.0540223	0.047826946	-0.902197638	31.0403221	0.191041375	-0.891962513	31.36927506	0.191932319	-2.257782149	16.57626713	0.132796819	-2.242227723	16.62292864	0.133544525
age	2	115.5				116.5				115.5	0.185934346	136.0540223	0.047826946	0.203010488	136.4765925	0.04799081	-0.891962513	31.36927506	0.191932319	-0.882112919	31.7016805	0.192795682	-2.242227723	16.62292864	0.133544525	-2.227132805	16.67001572	0.134277436
age	2	116.5				117.5				116.5	0.203010488	136.4765925	0.04799081	0.2212252	136.9027281	0.048161228	-0.882112919	31.7016805	0.192795682	-0.872664706	32.03744999	0.193630095	-2.227132805	16.67001572	0.134277436	-2.212495585	16.71751288	0.134995324
age	2	117.5				118.5				117.5	0.2212252	136.9027281	0.048161228	0.240780542	137.3332846	0.04833757	-0.872664706	32.03744999	0.193630095	-0.863632768	32.37648607	0.19443426	-2.212495585	16.71751288	0.134995324	-2.19831275	16.76540496	0.135697996
age	2	118.5				119.5				118.5	0.240780542	137.3332846	0.04833757	0.261885086	137.7691339	0.048519011	-0.863632768	32.37648607	0.19443426	-0.855031092	32.71868225	0.195206948	-2.19831275	16.76540496	0.135697996	-2.184580762	16.81367689	0.136385276
age	2	119.5				120.5				119.5	0.261885086	137.7691339	0.048519011	0.284748919	138.2111552	0.048704503	-0.855031092	32.71868225	0.195206948	-0.846872805	33.06392318	0.195947008	-2.184580762	16.81367689	0.136385276	-2.171295888	16.86231366	0.137057004
age	2	120.5				121.5				120.5	0.284748919	138.2111552	0.048704503	0.309577733	138.6602228	0.048892759	-0.846872805	33.06392318	0.195947008	-0.839170224	33.4120847	0.196653365	-2.171295888	16.86231366	0.137057004	-2.158454232	16.91130036	0.137713039
age	2	121.5				122.5				121.5	0.309577733	138.6602228	0.048892759	0.336566048	139.1171933	0.049082239	-0.839170224	33.4120847	0.196653365	-0.831934903	33.76303402	0.197325023	-2.158454232	16.91130036	0.137713039	-2.146051754	16.96062216	0.138353254
age	2	122.5				123.5				122.5	0.336566048	139.1171933	0.049082239	0.365889711	139.5828898	0.049271137	-0.831934903	33.76303402	0.197325023	-0.825177688	34.1166299	0.197961065	-2.146051754	16.96062216	0.138353254	-2.134084303	17.0102643	0.138977537
age	2	123.5				124.5				123.5	0.365889711	139.5828898	0.049271137	0.397699038	140.0580848	0.049457371	-0.825177688	34.1166299	0.197961065	-0.818908758	34.47272283	0.198560655	-2.134084303	17.0102643	0.138977537	-2.122547629	17.06021213	0.139585795
age	2	124.5				125.5				124.5	0.397699038	140.0580848	0.049457371	0.432104409	140.5434787	0.049638596	-0.818908758	34.47272283	0.198560655	-0.813137675	34.83115524	0.199123037	-2.122547629	17.06021213	0.139585795	-2.111437411	17.11045106	0.140177947
age	2	125.5				126.5				125.5	0.432104409	140.5434787	0.049638596	0.46917993	141.0396832	0.049812203	-0.813137675	34.83115524	0.199123037	-0.807873433	35.19176177	0.199647538	-2.111437411	17.11045106	0.140177947	-2.100749266	17.16096656	0.140753927
age	2	126.5				127.5				126.5	0.46917993	141.0396832	0.049812203	0.508943272	141.5471945	0.049975355	-0.807873433	35.19176177	0.199647538	-0.803122613	35.55437176	0.200133598	-2.100749266	17.16096656	0.140753927	-2.090478774	17.21174424	0.141313686
age	2	127.5				128.5				127.5	0.508943272	141.5471945	0.049975355	0.551354277	142.0663731	0.050125012	-0.803122613	35.55437176	0.200133598	-0.79889771	35.91879976	0.200580618	-2.090478774	17.21174424	0.141313686	-2.080621484	17.26276973	0.141857186
age	2	128.5				129.5				128.5	0.551354277	142.0663731	0.050125012	0.596307363	142.59742	0.050257992	-0.79889771	35.91879976	0.200580618	-0.795203499	36.28486194	0.200988216	-2.080621484	17.26276973	0.141857186	-2.071172932	17.31402878	0.142384404
age	2	129.5				130.5				129.5	0.596307363	142.59742	0.050257992	0.643626542	143.1403553	0.050371024	-0.795203499	36.28486194	0.200988216	-0.792047959	36.65236365	0.201356017	-2.071172932	17.31402878	0.142384404	-2.062128649	17.3655072	0.142895332
age	2	130.5				131.5				130.5	0.643626542	143.1403553	0.050371024	0.693062173	143.6949981	0.050460835	-0.792047959	36.65236365	0.201356017	-0.789435274	37.02110818	0.201683791	-2.062128649	17.3655072	0.142895332	-2.053484173	17.4171909	0.143389972
age	2	131.5				132.5				131.5	0.693062173	143.6949981	0.050460835	0.744289752	144.2609497	0.050524236	-0.789435274	37.02110818	0.201683791	-0.787374433	37.39088668	0.201971282	-2.053484173	17.4171909	0.143389972	-2.045235058	17.46906585	0.143868341
age	2	132.5				133.5				132.5	0.744289752	144.2609497	0.050524236	0.79691098	144.8375809	0.050558224	-0.787374433	37.39088668	0.201971282	-0.785870695	37.76148905	0.202218375	-2.045235058	17.46906585	0.143868341	-2.03737688	17.52111811	0.144330469
age	2	133.5				134.5				133.5	0.79691098	144.8375809	0.050558224	0.85045728	145.4240246	0.050560083	-0.785870695	37.76148905	0.202218375	-0.784929893	38.1326991	0.202425006	-2.03737688	17.52111811	0.144330469	-2.029906684	17.57333347	0.144776372
age	2	134.5				135.5				134.5	0.85045728	145.4240246	0.050560083	0.904395871	146.0191748	0.050527494	-0.784929893	38.1326991	0.202425006	-0.784557605	38.50429603	0.202591183	-2.029906684	17.57333347	0.144776372	-2.022817914	17.62569869	0.145206138
age	2	135.5				136.5				135.5	0.904395871	146.0191748	0.050527494	0.958138449	146.621692	0.050458634	-0.784557605	38.50429603	0.202591183	-0.78475917	38.87605489	0.20271698	-2.022817914	17.62569869	0.145206138	-2.016107084	17.67819987	0.145619819
age	2	136.5				137.5				136.5	0.958138449	146.621692	0.050458634	1.011054559	147.2300177	0.050352269	-0.78475917	38.87605489	0.20271698	-0.785539703	39.24774707	0.202802535	-2.016107084	17.67819987	0.145619819	-2.009769905	17.7308234	0.146017491
age	2	137.5				138.5				137.5	1.011054559	147.2300177	0.050352269	1.062474568	147.8423918	0.050207825	-0.785539703	39.24774707	0.202802535	-0.786904102	39.61914076	0.202848049	-2.009769905	17.7308234	0.146017491	-2.003802134	17.78355575	0.146399239
age	2	138.5				139.5				138.5	1.062474568	147.8423918	0.050207825	1.111727029	148.4568879	0.050025434	-0.786904102	39.61914076	0.202848049	-0.788858208	39.98999994	0.202853758	-2.003802134	17.78355575	0.146399239	-1.998199572	17.83638347	0.146765161
age	2	139.5				140.5				139.5	1.111727029	148.4568879	0.050025434	1.158135105	149.0714413	0.049805967	-0.788858208	39.98999994	0.202853758	-0.791403051	40.36009244	0.202820053	-1.998199572	17.83638347	0.146765161	-1.992958064	17.88929321	0.147115364
age	2	140.5				141.5				140.5	1.158135105	149.0714413	0.049805967	1.201050821	149.6838943	0.049551023	-0.791403051	40.36009244	0.202820053	-0.794546352	40.72917544	0.202747236	-1.992958064	17.88929321	0.147115364	-1.988073505	17.94227168	0.147449967
age	2	141.5				142.5				141.5	1.201050821	149.6838943	0.049551023	1.239852328	150.2920328	0.049262895	-0.794546352	40.72917544	0.202747236	-0.79829102	41.09701099	0.202635758	-1.988073505	17.94227168	0.147449967	-1.983541835	17.9953057	0.147769097
age	2	142.5				143.5				142.5	1.239852328	150.2920328	0.049262895	1.274006058	150.8936469	0.048944504	-0.79829102	41.09701099	0.202635758	-0.802640891	41.46335907	0.202486098	-1.983541835	17.9953057	0.147769097	-1.979359041	18.04838216	0.148072891
age	2	143.5				144.5				143.5	1.274006058	150.8936469	0.048944504	1.303044695	151.4865636	0.048599314	-0.802640891	41.46335907	0.202486098	-0.807599577	41.82797963	0.202298783	-1.979359041	18.04838216	0.148072891	-1.975521156	18.10148804	0.148361495
age	2	144.5				145.5				144.5	1.303044695	151.4865636	0.048599314	1.326605954	152.0686985	0.048231224	-0.807599577	41.82797963	0.202298783	-0.813170461	42.19063313	0.202074385	-1.975521156	18.10148804	0.148361495	-1.972024258	18.15461039	0.148635067
age	2	145.5				146.5				145.5	1.326605954	152.0686985	0.048231224	1.344443447	152.6380955	0.047844442	-0.813170461	42.19063313	0.202074385	-0.819356692	42.55108107	0.201813521	-1.972024258	18.15461039	0.148635067	-1.968864465	18.20773639	0.148893769
age	2	146.5				147.5				146.5	1.344443447	152.6380955	0.047844442	1.356437773	153.1929631	0.047443362	-0.819356692	42.55108107	0.201813521	-0.826161176	42.90908653	0.201516851	-1.968864465	18.20773639	0.148893769	-1.966037938	18.26085325	0.149137776
age	2	147.5				148.5				147.5	1.356437773	153.1929631	0.047443362	1.362602695	153.7317031	0.04703243	-0.826161176	42.90908653	0.201516851	-0.833586038	43.2644155	0.201185082	-1.966037938	18.26085325	0.149137776	-1.963540872	18.31394832	0.14936727
age	2	148.5				149.5				148.5	1.362602695	153.7317031	0.04703243	1.363085725	154.2529332	0.046616026	-0.833586038	43.2644155	0.201185082	-0.841634949	43.61683402	0.200818928	-1.963540872	18.31394832	0.14936727	-1.961369499	18.36700902	0.149582439
age	2	149.5				150.5				149.5	1.363085725	154.2529332	0.046616026	1.358162799	154.755501	0.046198356	-0.841634949	43.61683402	0.200818928	-0.850307441	43.9661169	0.200419208	-1.961369499	18.36700902	0.149582439	-1.959520079	18.42002284	0.149783482
age	2	150.5				151.5				150.5	1.358162799	154.755501	0.046198356	1.348227142	155.2384904	0.04578335	-0.850307441	43.9661169	0.200419208	-0.859607525	44.31203579	0.199986681	-1.959520079	18.42002284	0.149783482	-1.9579889	18.47297739	0.149970604
age	2	151.5				152.5				151.5	1.348227142	155.2384904	0.04578335	1.333772923	155.7012216	0.045374597	-0.859607525	44.31203579	0.199986681	-0.869534339	44.65437319	0.199522233	-1.9579889	18.47297739	0.149970604	-1.956772271	18.52586035	0.15014402
age	2	152.5				153.5				152.5	1.333772923	155.7012216	0.045374597	1.315374704	156.1432438	0.044975281	-0.869534339	44.65437319	0.199522233	-0.880088651	44.99291356	0.199026736	-1.956772271	18.52586035	0.15014402	-1.95586652	18.57865951	0.15030395
age	2	153.5				154.5				153.5	1.315374704	156.1432438	0.044975281	1.293664024	156.564323	0.044588148	-0.880088651	44.99291356	0.199026736	-0.891270585	45.32744704	0.198501096	-1.95586652	18.57865951	0.15030395	-1.955267984	18.63136275	0.150450621
age	2	154.5				155.5				154.5	1.293664024	156.564323	0.044588148	1.269304678	156.9644258	0.044215488	-0.891270585	45.32744704	0.198501096	-0.903079458	45.65777013	0.197946255	-1.955267984	18.63136275	0.150450621	-1.954973011	18.68395801	0.15058427
age	2	155.5				156.5				155.5	1.269304678	156.9644258	0.044215488	1.242968236	157.3436995	0.043859135	-0.903079458	45.65777013	0.197946255	-0.915513542	45.98368656	0.197363191	-1.954973011	18.68395801	0.15058427	-1.954977947	18.73643338	0.150705138
age	2	156.5				157.5				156.5	1.242968236	157.3436995	0.043859135	1.21531127	157.7024507	0.04352048	-0.915513542	45.98368656	0.197363191	-0.928569454	46.30500858	0.196752931	-1.954977947	18.73643338	0.150705138	-1.955279136	18.788777	0.150813475
age	2	157.5				158.5				157.5	1.21531127	157.7024507	0.04352048	1.186955477	158.0411233	0.043200497	-0.928569454	46.30500858	0.196752931	-0.942245864	46.62155183	0.196116472	-1.955279136	18.788777	0.150813475	-1.955872909	18.84097713	0.150909535
age	2	158.5				159.5				158.5	1.186955477	158.0411233	0.043200497	1.158471522	158.3602756	0.042899776	-0.942245864	46.62155183	0.196116472	-0.956537923	46.93314404	0.19545489	-1.955872909	18.84097713	0.150909535	-1.956755579	18.89302212	0.150993582
age	2	159.5				160.5				159.5	1.158471522	158.3602756	0.042899776	1.130367088	158.6605588	0.042618565	-0.956537923	46.93314404	0.19545489	-0.971440492	47.23962058	0.194769279	-1.956755579	18.89302212	0.150993582	-1.957923436	18.94490041	0.151065883
age	2	160.5				161.5				160.5	1.130367088	158.6605588	0.042618565	1.103079209	158.9426964	0.042356812	-0.971440492	47.23962058	0.194769279	-0.986947308	47.54082604	0.194060758	-1.957923436	18.94490041	0.151065883	-1.959372737	18.99660055	0.151126714
age	2	161.5				162.5				161.5	1.103079209	158.9426964	0.042356812	1.076970655	159.2074654	0.042114211	-0.986947308	47.54082604	0.194060758	-1.003050887	47.83661466	0.193330477	-1.959372737	18.99660055	0.151126714	-1.9610997	19.04811118	0.151176355
age	2	162.5				163.5				162.5	1.076970655	159.2074654	0.042114211	1.052329922	159.455679	0.041890247	-1.003050887	47.83661466	0.193330477	-1.019742425	48.12685082	0.192579614	-1.9610997	19.04811118	0.151176355	-1.963100496	19.09942105	0.151215094
age	2	163.5				164.5				163.5	1.052329922	159.455679	0.041890247	1.029374161	159.688172	0.04168424	-1.019742425	48.12685082	0.192579614	-1.037011698	48.41140938	0.191809374	-1.963100496	19.09942105	0.151215094	-1.96537124	19.15051899	0.151243223
age	2	164.5				165.5				164.5	1.029374161	159.688172	0.04168424	1.008254396	159.9057871	0.041495379	-1.037011698	48.41140938	0.191809374	-1.054846957	48.69017613	0.191020995	-1.96537124	19.15051899	0.151243223	-1.967907983	19.20139397	0.151261042
age	2	165.5				166.5				165.5	1.008254396	159.9057871	0.041495379	0.989062282	160.1093647	0.041322765	-1.054846957	48.69017613	0.191020995	-1.073234825	48.9630481	0.190215739	-1.967907983	19.20139397	0.151261042	-1.970706706	19.25203503	0.151268855
age	2	166.5				167.5				166.5	0.989062282	160.1093647	0.041322765	0.971837799	160.299733	0.041165437	-1.073234825	48.9630481	0.190215739	-1.092160195	49.22993391	0.189394901	-1.970706706	19.25203503	0.151268855	-1.973763307	19.30243131	0.151266974
age	2	167.5				168.5				167.5	0.971837799	160.299733	0.041165437	0.95657215	160.4776996	0.041022401	-1.092160195	49.22993391	0.189394901	-1.111606122	49.49075409	0.188559804	-1.973763307	19.30243131	0.151266974	-1.977073595	19.35257209	0.151255713
age	2	168.5				169.5				168.5	0.95657215	160.4776996	0.041022401	0.94324228	160.6440526	0.040892651	-1.111606122	49.49075409	0.188559804	-1.131553723	49.74544132	0.187711798	-1.977073595	19.35257209	0.151255713	-1.980633277	19.40244671	0.151235395
age	2	169.5				170.5				169.5	0.94324228	160.6440526	0.040892651	0.931767062	160.7995428	0.040775193	-1.131553723	49.74544132	0.187711798	-1.151982079	49.99394068	0.186852266	-1.980633277	19.40244671	0.151235395	-1.984437954	19.45204465	0.151206347
age	2	170.5				171.5				170.5	0.931767062	160.7995428	0.040775193	0.922058291	160.9448916	0.040669052	-1.151982079	49.99394068	0.186852266	-1.172868141	50.23620985	0.185982617	-1.984437954	19.45204465	0.151206347	-1.988483106	19.50135548	0.151168902
age	2	171.5				172.5				171.5	0.922058291	160.9448916	0.040669052	0.914012643	161.0807857	0.040573288	-1.172868141	50.23620985	0.185982617	-1.19418462	50.47222213	0.185104331	-1.988483106	19.50135548	0.151168902	-1.992764085	19.55036888	0.151123398
age	2	172.5				173.5				172.5	0.914012643	161.0807857	0.040573288	0.907516917	161.2078755	0.040487005	-1.19418462	50.47222213	0.185104331	-1.215907492	50.70195581	0.184218803	-1.992764085	19.55036888	0.151123398	-1.997276103	19.59907464	0.15107018
age	2	173.5				174.5				173.5	0.907516917	161.2078755	0.040487005	0.902452436	161.3267744	0.040409354	-1.215907492	50.70195581	0.184218803	-1.238005268	50.92540942	0.183327556	-1.997276103	19.59907464	0.15107018	-2.002014224	19.64746266	0.151009595
age	2	174.5				175.5				174.5	0.902452436	161.3267744	0.040409354	0.898698641	161.4380593	0.040339537	-1.238005268	50.92540942	0.183327556	-1.260445591	51.14259229	0.182432113	-2.002014224	19.64746266	0.151009595	-2.00697335	19.69552294	0.150942
age	2	175.5				176.5				175.5	0.898698641	161.4380593	0.040339537	0.896143482	161.5422726	0.040276811	-1.260445591	51.14259229	0.182432113	-1.283193626	51.3535268	0.181534018	-2.00697335	19.69552294	0.150942	-2.012148213	19.7432456	0.150867753
age	2	176.5				177.5				176.5	0.896143482	161.5422726	0.040276811	0.894659668	161.639917	0.040220488	-1.283193626	51.3535268	0.181534018	-1.306212032	51.55824831	0.180634839	-2.012148213	19.7432456	0.150867753	-2.017533363	19.79062086	0.150787221
age	2	177.5				178.5				177.5	0.894659668	161.639917	0.040220488	0.89413892	161.7314645	0.040169932	-1.306212032	51.55824831	0.180634839	-1.329460945	51.75680513	0.179736168	-2.017533363	19.79062086	0.150787221	-2.023123159	19.83763907	0.150700774
age	2	178.5				179.5				178.5	0.89413892	161.7314645	0.040169932	0.894475371	161.8173534	0.040124562	-1.329460945	51.75680513	0.179736168	-1.35289798	51.94925841	0.178839614	-2.023123159	19.83763907	0.150700774	-2.028911755	19.88429066	0.150608788
age	2	179.5				180.5				179.5	0.894475371	161.8173534	0.040124562	0.895569834	161.8979913	0.040083845	-1.35289798	51.94925841	0.178839614	-1.376478254	52.13568193	0.177946804	-2.028911755	19.88429066	0.150608788	-2.034893091	19.9305662	0.150511645
age	2	180.5				181.5				180.5	0.895569834	161.8979913	0.040083845	0.897330209	161.9737558	0.040047295	-1.376478254	52.13568193	0.177946804	-1.400154426	52.31616197	0.177059379	-2.034893091	19.9305662	0.150511645	-2.041060881	19.97645636	0.150409731
age	2	181.5				182.5				181.5	0.897330209	161.9737558	0.040047295	0.899671635	162.0449969	0.040014473	-1.400154426	52.31616197	0.177059379	-1.423876772	52.49079703	0.17617899	-2.041060881	19.97645636	0.150409731	-2.047408604	20.02195192	0.15030344
age	2	182.5				183.5				182.5	0.899671635	162.0449969	0.040014473	0.902516442	162.1120386	0.03998498	-1.423876772	52.49079703	0.17617899	-1.447593267	52.65969757	0.175307296	-2.047408604	20.02195192	0.15030344	-2.05392949	20.06704377	0.150193169
age	2	183.5				184.5				183.5	0.902516442	162.1120386	0.03998498	0.905793969	162.17518	0.039958458	-1.447593267	52.65969757	0.175307296	-1.471249702	52.82298572	0.174445958	-2.05392949	20.06704377	0.150193169	-2.060616513	20.11172291	0.150079322
age	2	184.5				185.5				184.5	0.905793969	162.17518	0.039958458	0.909440266	162.2346979	0.039934584	-1.471249702	52.82298572	0.174445958	-1.494789826	52.9807949	0.173596636	-2.060616513	20.11172291	0.150079322	-2.067462375	20.15598047	0.149962308
age	2	185.5				186.5				185.5	0.909440266	162.2346979	0.039934584	0.913397733	162.2908474	0.039913066	-1.494789826	52.9807949	0.173596636	-1.518155513	53.13326946	0.172760982	-2.067462375	20.15598047	0.149962308	-2.074459502	20.19980767	0.14984254
age	2	186.5				187.5				186.5	0.913397733	162.2908474	0.039913066	0.91761471	162.343864	0.039893644	-1.518155513	53.13326946	0.172760982	-1.541286949	53.28056425	0.17194064	-2.074459502	20.19980767	0.14984254	-2.081600029	20.24319586	0.149720441
age	2	187.5				188.5				187.5	0.91761471	162.343864	0.039893644	0.922045055	162.3939652	0.039876087	-1.541286949	53.28056425	0.17194064	-1.564122852	53.42284417	0.171137232	-2.081600029	20.24319586	0.149720441	-2.088875793	20.28613648	0.149596434
age	2	188.5				189.5				188.5	0.922045055	162.3939652	0.039876087	0.926647697	162.4413513	0.039860185	-1.564122852	53.42284417	0.171137232	-1.586600712	53.5602837	0.170352363	-2.088875793	20.28613648	0.149596434	-2.096278323	20.32862109	0.149470953
age	2	189.5				190.5				189.5	0.926647697	162.4413513	0.039860185	0.931386217	162.4862071	0.039845754	-1.586600712	53.5602837	0.170352363	-1.608657054	53.69306637	0.169587605	-2.096278323	20.32862109	0.149470953	-2.103798828	20.37064138	0.149344433
age	2	190.5				191.5				190.5	0.931386217	162.4862071	0.039845754	0.93622842	162.5287029	0.039832629	-1.608657054	53.69306637	0.169587605	-1.630227728	53.82138422	0.168844497	-2.103798828	20.37064138	0.149344433	-2.111428194	20.41218911	0.149217319
age	2	191.5				192.5				191.5	0.93622842	162.5287029	0.039832629	0.941145943	162.5689958	0.039820663	-1.630227728	53.82138422	0.168844497	-1.651248208	53.94543725	0.168124538	-2.111428194	20.41218911	0.149217319	-2.119156972	20.45325617	0.14909006
age	2	192.5				193.5				192.5	0.941145943	162.5689958	0.039820663	0.94611388	162.6072309	0.039809725	-1.651248208	53.94543725	0.168124538	-1.67165392	54.06543278	0.167429179	-2.119156972	20.45325617	0.14909006	-2.126975375	20.49383457	0.14896311
age	2	193.5				194.5				193.5	0.94611388	162.6072309	0.039809725	0.95111043	162.6435418	0.0397997	-1.67165392	54.06543278	0.167429179	-1.691380583	54.18158486	0.166759816	-2.126975375	20.49383457	0.14896311	-2.134873266	20.5339164	0.148836931
age	2	194.5				195.5				194.5	0.95111043	162.6435418	0.0397997	0.956116576	162.6780519	0.039790485	-1.691380583	54.18158486	0.166759816	-1.710364557	54.29411356	0.166117788	-2.134873266	20.5339164	0.148836931	-2.142840157	20.57349387	0.148711989
age	2	195.5				196.5				195.5	0.956116576	162.6780519	0.039790485	0.961115792	162.7108751	0.039781991	-1.710364557	54.29411356	0.166117788	-1.728543207	54.40324431	0.165504365	-2.142840157	20.57349387	0.148711989	-2.150865204	20.61255929	0.148588757
age	2	196.5				197.5				196.5	0.961115792	162.7108751	0.039781991	0.966093766	162.7421168	0.039774136	-1.728543207	54.40324431	0.165504365	-1.745855274	54.50920717	0.164920747	-2.150865204	20.61255929	0.148588757	-2.158937201	20.65110506	0.148467715
age	2	197.5				198.5				197.5	0.966093766	162.7421168	0.039774136	0.971038162	162.7718741	0.03976685	-1.745855274	54.50920717	0.164920747	-1.762241248	54.61223603	0.164368054	-2.158937201	20.65110506	0.148467715	-2.167044578	20.6891237	0.148349348
age	2	198.5				199.5				198.5	0.971038162	162.7718741	0.03976685	0.975938391	162.8002371	0.03976007	-1.762241248	54.61223603	0.164368054	-1.777643747	54.71256787	0.16384732	-2.167044578	20.6891237	0.148349348	-2.175176987	20.72660728	0.14823412
age	2	199.5				200.5				199.5	0.975938391	162.8002371	0.03976007	0.980785418	162.8272889	0.039753741	-1.777643747	54.71256787	0.16384732	-1.792007891	54.81044184	0.163359491	-2.175176987	20.72660728	0.14823412	-2.183317362	20.76355011	0.148122614
age	2	200.5				201.5				200.5	0.980785418	162.8272889	0.039753741	0.985571579	162.8531067	0.039747815	-1.792007891	54.81044184	0.163359491	-1.805281675	54.90609842	0.162905415	-2.183317362	20.76355011	0.148122614	-2.191457792	20.79994337	0.148015249
age	2	201.5				202.5				201.5	0.985571579	162.8531067	0.039747815	0.99029042	162.8777619	0.039742249	-1.805281675	54.90609842	0.162905415	-1.817416335	54.99977846	0.162485839	-2.191457792	20.79994337	0.148015249	-2.199583649	20.83578051	0.147912564
age	2	202.5				203.5				202.5	0.99029042	162.8777619	0.039742249	0.994936555	162.9013208	0.039737004	-1.817416335	54.99977846	0.162485839	-1.828366707	55.09172217	0.162101402	-2.199583649	20.83578051	0.147912564	-2.207681525	20.87105449	0.147815078
age	2	203.5				204.5				203.5	0.994936555	162.9013208	0.039737004	0.999505539	162.9238449	0.039732048	-1.828366707	55.09172217	0.162101402	-1.838091576	55.18216811	0.161752634	-2.207681525	20.87105449	0.147815078	-2.215737645	20.90575839	0.147723315
age	2	204.5				205.5				204.5	0.999505539	162.9238449	0.039732048	1.003993753	162.9453912	0.039727352	-1.838091576	55.18216811	0.161752634	-1.846554015	55.271352	0.161439944	-2.215737645	20.90575839	0.147723315	-2.223739902	20.93988477	0.147637768
age	2	205.5				206.5				205.5	1.003993753	162.9453912	0.039727352	1.0083983	162.9660131	0.03972289	-1.846554015	55.271352	0.161439944	-1.853721704	55.35950558	0.161163623	-2.223739902	20.93988477	0.147637768	-2.231667995	20.97342858	0.147559083
age	2	206.5				207.5				206.5	1.0083983	162.9660131	0.03972289	1.012716921	162.9857599	0.03971864	-1.853721704	55.35950558	0.161163623	-1.859567242	55.44685531	0.160923833	-2.231667995	20.97342858	0.147559083	-2.239511942	21.00638171	0.147487716
age	2	207.5				208.5				207.5	1.012716921	162.9857599	0.03971864	1.016947912	163.0046776	0.039714581	-1.859567242	55.44685531	0.160923833	-1.864068443	55.53362107	0.160720609	-2.239511942	21.00638171	0.147487716	-2.247257081	21.0387374	0.14742421
age	2	208.5				209.5				208.5	1.016947912	163.0046776	0.039714581	1.021090055	163.0228094	0.039710697	-1.864068443	55.53362107	0.160720609	-1.86720861	55.62001464	0.16055385	-2.247257081	21.0387374	0.14742421	-2.254885145	21.07048996	0.147369174
age	2	209.5				210.5				209.5	1.021090055	163.0228094	0.039710697	1.025142554	163.0401953	0.039706971	-1.86720861	55.62001464	0.16055385	-1.8689768	55.70623826	0.160423319	-2.254885145	21.07048996	0.147369174	-2.26238209	21.10163241	0.147323144
age	2	210.5				211.5				210.5	1.025142554	163.0401953	0.039706971	1.029104983	163.0568727	0.039703391	-1.8689768	55.70623826	0.160423319	-1.869371157	55.79247939	0.160328578	-2.26238209	21.10163241	0.147323144	-2.269731517	21.13215845	0.147286698
age	2	211.5				212.5				211.5	1.029104983	163.0568727	0.039703391	1.032977233	163.0728768	0.039699945	-1.869371157	55.79247939	0.160328578	-1.868386498	55.87892356	0.160269232	-2.269731517	21.13215845	0.147286698	-2.276917229	21.16206171	0.147260415
age	2	212.5				213.5				212.5	1.032977233	163.0728768	0.039699945	1.036759475	163.0882404	0.039696623	-1.868386498	55.87892356	0.160269232	-1.866033924	55.96573022	0.160244549	-2.276917229	21.16206171	0.147260415	-2.283925442	21.1913351	0.147244828
age	2	213.5				214.5				213.5	1.036759475	163.0882404	0.039696623	1.040452117	163.1029943	0.039693415	-1.866033924	55.96573022	0.160244549	-1.862327775	56.05304601	0.160253714	-2.283925442	21.1913351	0.147244828	-2.290731442	21.21997472	0.147240683
age	2	214.5				215.5				214.5	1.040452117	163.1029943	0.039693415	1.044055774	163.1171673	0.039690313	-1.862327775	56.05304601	0.160253714	-1.857289195	56.14099882	0.160295765	-2.290731442	21.21997472	0.147240683	-2.29732427	21.24797262	0.147248467
age	2	215.5				216.5				215.5	1.044055774	163.1171673	0.039690313	1.047571238	163.1307866	0.039687311	-1.857289195	56.14099882	0.160295765	-1.850946286	56.22969564	0.16036959	-2.29732427	21.24797262	0.147248467	-2.303687802	21.27532239	0.14726877
age	2	216.5				217.5				216.5	1.047571238	163.1307866	0.039687311	1.050999451	163.1438776	0.039684402	-1.850946286	56.22969564	0.16036959	-1.84333425	56.3192203	0.16047393	-2.303687802	21.27532239	0.14726877	-2.309799971	21.30201933	0.147302299
age	2	217.5				218.5				217.5	1.050999451	163.1438776	0.039684402	1.054341482	163.1564644	0.039681581	-1.84333425	56.3192203	0.16047393	-1.834495505	56.40963105	0.160607377	-2.309799971	21.30201933	0.147302299	-2.315651874	21.32805489	0.147349514
age	2	218.5				219.5				218.5	1.054341482	163.1564644	0.039681581	1.057598512	163.1685697	0.039678842	-1.834495505	56.40963105	0.160607377	-1.824479785	56.50095811	0.16076838	-2.315651874	21.32805489	0.147349514	-2.32121731	21.35342563	0.147411215
age	2	219.5				220.5				219.5	1.057598512	163.1685697	0.039678842	1.060771808	163.1802146	0.039676182	-1.824479785	56.50095811	0.16076838	-1.813344222	56.59320107	0.160955249	-2.32121731	21.35342563	0.147411215	-2.326481911	21.37812462	0.147487979
age	2	220.5				221.5				220.5	1.060771808	163.1802146	0.039676182	1.063862715	163.1914194	0.039673596	-1.813344222	56.59320107	0.160955249	-1.801153404	56.68632619	0.161166157	-2.326481911	21.37812462	0.147487979	-2.331428139	21.40214589	0.147580453
age	2	221.5				222.5				221.5	1.063862715	163.1914194	0.039673596	1.066872639	163.202203	0.039671082	-1.801153404	56.68632619	0.161166157	-1.787979408	56.78026364	0.161399151	-2.331428139	21.40214589	0.147580453	-2.336038473	21.42548351	0.147689289
age	2	222.5				223.5				222.5	1.066872639	163.202203	0.039671082	1.069803036	163.2125835	0.039668635	-1.787979408	56.78026364	0.161399151	-1.773901816	56.87490465	0.161652158	-2.336038473	21.42548351	0.147689289	-2.34029545	21.44813156	0.14781515
age	2	223.5				224.5				223.5	1.069803036	163.2125835	0.039668635	1.072655401	163.2225779	0.039666254	-1.773901816	56.87490465	0.161652158	-1.759007704	56.97009856	0.161922998	-2.34029545	21.44813156	0.14781515	-2.344181703	21.47008412	0.147958706
age	2	224.5				225.5				224.5	1.072655401	163.2225779	0.039666254	1.075431258	163.2322024	0.039663936	-1.759007704	56.97009856	0.161922998	-1.743391606	57.06564989	0.162209399	-2.344181703	21.47008412	0.147958706	-2.34768	21.49133529	0.148120633
age	2	225.5				226.5				225.5	1.075431258	163.2322024	0.039663936	1.078132156	163.2414722	0.039661679	-1.743391606	57.06564989	0.162209399	-1.72715546	57.16131528	0.162509006	-2.34768	21.49133529	0.148120633	-2.350773286	21.51187918	0.148301619
age	2	226.5				227.5				226.5	1.078132156	163.2414722	0.039661679	1.080759655	163.2504019	0.039659481	-1.72715546	57.16131528	0.162509006	-1.710410733	57.25679821	0.162819353	-2.350773286	21.51187918	0.148301619	-2.353444725	21.53170989	0.148502355
age	2	227.5				228.5				227.5	1.080759655	163.2504019	0.039659481	1.083315329	163.2590052	0.039657339	-1.710410733	57.25679821	0.162819353	-1.693267093	57.35175792	0.163138124	-2.353444725	21.53170989	0.148502355	-2.355677743	21.55082155	0.148723546
age	2	228.5				229.5				228.5	1.083315329	163.2590052	0.039657339	1.085800751	163.2672954	0.039655252	-1.693267093	57.35175792	0.163138124	-1.67585442	57.44578172	0.163462715	-2.355677743	21.55082155	0.148723546	-2.35745607	21.56920824	0.148965902
age	2	229.5				230.5				229.5	1.085800751	163.2672954	0.039655252	1.088217496	163.2752848	0.039653218	-1.67585442	57.44578172	0.163462715	-1.658302847	57.53840429	0.163790683	-2.35745607	21.56920824	0.148965902	-2.358763788	21.58686406	0.149230142
age	2	230.5				231.5				230.5	1.088217496	163.2752848	0.039653218	1.090567133	163.2829854	0.039651237	-1.658302847	57.53840429	0.163790683	-1.640747464	57.62910094	0.164119574	-2.358763788	21.58686406	0.149230142	-2.359585369	21.60378309	0.149516994
age	2	231.5				232.5				231.5	1.090567133	163.2829854	0.039651237	1.092851222	163.2904086	0.039649306	-1.640747464	57.62910094	0.164119574	-1.623332891	57.7172758	0.164446997	-2.359585369	21.60378309	0.149516994	-2.359905726	21.61995939	0.149827195
age	2	232.5				233.5				232.5	1.092851222	163.2904086	0.039649306	1.095071313	163.297565	0.039647424	-1.623332891	57.7172758	0.164446997	-1.606209374	57.80226553	0.164770638	-2.359905726	21.61995939	0.149827195	-2.359710258	21.635387	0.150161492
age	2	233.5				234.5				233.5	1.095071313	163.297565	0.039647424	1.097228939	163.304465	0.039645591	-1.606209374	57.80226553	0.164770638	-1.589533346	57.88333502	0.165088289	-2.359710258	21.635387	0.150161492	-2.358980464	21.65006126	0.150520734
age	2	234.5				235.5				234.5	1.097228939	163.304465	0.039645591	1.099325619	163.3111185	0.039643804	-1.589533346	57.88333502	0.165088289	-1.573467222	57.95967458	0.165397881	-2.358980464	21.65006126	0.150520734	-2.357714508	21.6639727	0.150905439
age	2	235.5				236.5				235.5	1.099325619	163.3111185	0.039643804	1.101362852	163.3175349	0.039642063	-1.573467222	57.95967458	0.165397881	-1.558179166	58.0303973	0.165697507	-2.357714508	21.6639727	0.150905439	-2.355892424	21.67711736	0.151316531
age	2	236.5				237.5				236.5	1.101362852	163.3175349	0.039642063	1.103342119	163.3237231	0.039640367	-1.558179166	58.0303973	0.165697507	-1.543846192	58.09453209	0.165985386	-2.355892424	21.67711736	0.151316531	-2.353501353	21.68948935	0.151754808
age	2	237.5				238.5				237.5	1.103342119	163.3237231	0.039640367	1.105264876	163.3296918	0.039638715	-1.543846192	58.09453209	0.165985386	-1.530642461	58.15103575	0.166260109	-2.353501353	21.68948935	0.151754808	-2.350528726	21.70108288	0.152221086
age	2	238.5				239.5				238.5	1.105264876	163.3296918	0.039638715	1.107132561	163.3354491	0.039637105	-1.530642461	58.15103575	0.166260109	-1.518754013	58.1987714	0.16652037	-2.350528726	21.70108288	0.152221086	-2.346962247	21.71189225	0.152716206
age	2	239.5				240				239.5	1.107132561	163.3354491	0.039637105	1.108046193	163.338251	0.039636316	-1.518754013	58.1987714	0.16652037	-1.512809789	58.22263923	0.166650501	-2.346962247	21.71189225	0.152716206	-2.34495843	21.71699934	0.152974718
length	1																																		45	1.44903689	2.289757735	0.149236691	45.5	1.31794165	2.38617219	0.144790131	45
length	1																																		45.5	1.31794165	2.38617219	0.144790131	46.5	1.041730589	2.587097922	0.1365472	45.5
length	1																																		46.5	1.041730589	2.587097922	0.1365472	47.5	0.756615683	2.797952593	0.129156077	46.5
length	1																																		47.5	0.756615683	2.797952593	0.129156077	48.5	0.472617587	3.017679791	0.122589498	47.5
length	1																																		48.5	0.472617587	3.017679791	0.122589498	49.5	0.197455933	3.245225583	0.116802688	48.5
length	1																																		49.5	0.197455933	3.245225583	0.116802688	50.5	-0.063272822	3.479567767	0.111734963	49.5
length	1																																		50.5	-0.063272822	3.479567767	0.111734963	51.5	-0.305663778	3.719739648	0.107316407	50.5
length	1																																		51.5	-0.305663778	3.719739648	0.107316407	52.5	-0.527210764	3.964838222	0.10347453	51.5
length	1																																		52.5	-0.527210764	3.964838222	0.10347453	53.5	-0.726356263	4.214033476	0.100139369	52.5
length	1																																		53.5	-0.726356263	4.214033476	0.100139369	54.5	-0.902380499	4.466562625	0.097246097	53.5
length	1																																		54.5	-0.902380499	4.466562625	0.097246097	55.5	-1.055126826	4.721730669	0.09473644	54.5
length	1																																		55.5	-1.055126826	4.721730669	0.09473644	56.5	-1.184933443	4.978903744	0.092558749	55.5
length	1																																		56.5	-1.184933443	4.978903744	0.092558749	57.5	-1.292531809	5.237504753	0.09066765	56.5
length	1																																		57.5	-1.292531809	5.237504753	0.09066765	58.5	-1.378973111	5.497008915	0.089023438	57.5
length	1																																		58.5	-1.378973111	5.497008915	0.089023438	59.5	-1.445563111	5.756939907	0.087591418	58.5
length	1																																		59.5	-1.445563111	5.756939907	0.087591418	60.5	-1.49380121	6.016866693	0.086341291	59.5
length	1																																		60.5	-1.49380121	6.016866693	0.086341291	61.5	-1.525332827	6.276400575	0.085246598	60.5
length	1																																		61.5	-1.525332827	6.276400575	0.085246598	62.5	-1.541839648	6.535195541	0.084284401	61.5
length	1																																		62.5	-1.541839648	6.535195541	0.084284401	63.5	-1.545098045	6.792942366	0.083434649	62.5
length	1																																		63.5	-1.545098045	6.792942366	0.083434649	64.5	-1.536863318	7.049370425	0.08268004	63.5
length	1																																		64.5	-1.536863318	7.049370425	0.08268004	65.5	-1.518786093	7.304248994	0.082005843	64.5
length	1																																		65.5	-1.518786093	7.304248994	0.082005843	66.5	-1.49249029	7.557381995	0.081399411	65.5
length	1																																		66.5	-1.49249029	7.557381995	0.081399411	67.5	-1.459487925	7.808610136	0.080850107	66.5
length	1																																		67.5	-1.459487925	7.808610136	0.080850107	68.5	-1.421167427	8.057810266	0.08034908	67.5
length	1																																		68.5	-1.421167427	8.057810266	0.08034908	69.5	-1.378835366	8.304892397	0.079888977	68.5
length	1																																		69.5	-1.378835366	8.304892397	0.079888977	70.5	-1.333634661	8.549802669	0.079463915	69.5
length	1																																		70.5	-1.333634661	8.549802669	0.079463915	71.5	-1.286605147	8.792519752	0.079069193	70.5
length	1																																		71.5	-1.286605147	8.792519752	0.079069193	72.5	-1.238665517	9.033054944	0.07870118	71.5
length	1																																		72.5	-1.238665517	9.033054944	0.07870118	73.5	-1.19066716	9.271448675	0.078357096	72.5
length	1																																		73.5	-1.19066716	9.271448675	0.078357096	74.5	-1.143316882	9.507773605	0.078035021	73.5
length	1																																		74.5	-1.143316882	9.507773605	0.078035021	75.5	-1.097263403	9.742129356	0.077733651	74.5
length	1																																		75.5	-1.097263403	9.742129356	0.077733651	76.5	-1.053083813	9.974642178	0.077452242	75.5
length	1																																		76.5	-1.053083813	9.974642178	0.077452242	77.5	-1.011294273	10.20546331	0.077190512	76.5
length	1																																		77.5	-1.011294273	10.20546331	0.077190512	78.5	-0.972360231	10.43476723	0.076948562	77.5
length	1																																		78.5	-0.972360231	10.43476723	0.076948562	79.5	-0.936705887	10.66274993	0.076726804	78.5
length	1																																		79.5	-0.936705887	10.66274993	0.076726804	80.5	-0.904722736	10.88962699	0.076525901	79.5
length	1																																		80.5	-0.904722736	10.88962699	0.076525901	81.5	-0.876777097	11.11563177	0.076346711	80.5
length	1																																		81.5	-0.876777097	11.11563177	0.076346711	82.5	-0.853216568	11.34101346	0.076190236	81.5
length	1																																		82.5	-0.853216568	11.34101346	0.076190236	83.5	-0.834375406	11.56603512	0.076057579	82.5
length	1																																		83.5	-0.834375406	11.56603512	0.076057579	84.5	-0.820578855	11.79097176	0.075949901	83.5
length	1																																		84.5	-0.820578855	11.79097176	0.075949901	85.5	-0.81214646	12.01610828	0.075868383	84.5
length	1																																		85.5	-0.81214646	12.01610828	0.075868383	86.5	-0.809394398	12.24173753	0.075814185	85.5
length	1																																		86.5	-0.809394398	12.24173753	0.075814185	87.5	-0.812636889	12.46815824	0.075788413	86.5
length	1																																		87.5	-0.812636889	12.46815824	0.075788413	88.5	-0.822186712	12.69567298	0.075792075	87.5
length	1																																		88.5	-0.822186712	12.69567298	0.075792075	89.5	-0.838354876	12.92458613	0.075826044	88.5
length	1																																		89.5	-0.838354876	12.92458613	0.075826044	90.5	-0.861449493	13.15520182	0.075891019	89.5
length	1																																		90.5	-0.861449493	13.15520182	0.075891019	91.5	-0.891773904	13.38782185	0.075987476	90.5
length	1																																		91.5	-0.891773904	13.38782185	0.075987476	92.5	-0.929617736	13.6227442	0.076115636	91.5
length	1																																		92.5	-0.929617736	13.6227442	0.076115636	93.5	-0.975268944	13.86025986	0.076275395	92.5
length	1																																		93.5	-0.975268944	13.86025986	0.076275395	94.5	-1.028990493	14.10065234	0.076466299	93.5
length	1																																		94.5	-1.028990493	14.10065234	0.076466299	95.5	-1.091024455	14.34419522	0.076687482	94.5
length	1																																		95.5	-1.091024455	14.34419522	0.076687482	96.5	-1.161574946	14.59115139	0.076937631	95.5
length	1																																		96.5	-1.161574946	14.59115139	0.076937631	97.5	-1.240820737	14.84177007	0.077214912	96.5
length	1																																		97.5	-1.240820737	14.84177007	0.077214912	98.5	-1.328879402	15.0962879	0.077516968	97.5
length	1																																		98.5	-1.328879402	15.0962879	0.077516968	99.5	-1.425809463	15.35492729	0.077840877	98.5
length	1																																		99.5	-1.425809463	15.35492729	0.077840877	100.5	-1.531575592	15.61789822	0.078183177	99.5
length	1																																		100.5	-1.531575592	15.61789822	0.078183177	101.5	-1.646081976	15.88539464	0.078539804	100.5
length	1																																		101.5	-1.646081976	15.88539464	0.078539804	102.5	-1.769082483	16.15760201	0.078906277	101.5
length	1																																		102.5	-1.769082483	16.15760201	0.078906277	103.5	-1.900221246	16.43469418	0.079277694	102.5
length	2																																		45	0.666839915	2.305396985	0.168969897	45.5	0.699616404	2.403256702	0.157654766	45
length	2																																		45.5	0.699616404	2.403256702	0.157654766	46.5	0.747915684	2.606020484	0.139389663	45.5
length	2																																		46.5	0.747915684	2.606020484	0.139389663	47.5	0.751754737	2.817114082	0.125837223	46.5
length	2																																		47.5	0.751754737	2.817114082	0.125837223	48.5	0.691329975	3.035356101	0.115888948	47.5
length	2																																		48.5	0.691329975	3.035356101	0.115888948	49.5	0.559107556	3.259693318	0.108648608	48.5
length	2																																		49.5	0.559107556	3.259693318	0.108648608	50.5	0.361549127	3.48922017	0.103402703	49.5
length	2																																		50.5	0.361549127	3.48922017	0.103402703	51.5	0.116436203	3.723195489	0.099599651	50.5
length	2																																		51.5	0.116436203	3.723195489	0.099599651	52.5	-0.152509094	3.961034945	0.096830356	51.5
length	2																																		52.5	-0.152509094	3.961034945	0.096830356	53.5	-0.421478627	4.202270022	0.09480477	52.5
length	2																																		53.5	-0.421478627	4.202270022	0.09480477	54.5	-0.671388289	4.446476028	0.093323068	53.5
length	2																																		54.5	-0.671388289	4.446476028	0.093323068	55.5	-0.889973526	4.693220151	0.092246459	54.5
length	2																																		55.5	-0.889973526	4.693220151	0.092246459	56.5	-1.071844454	4.942029343	0.091473166	55.5
length	2																																		56.5	-1.071844454	4.942029343	0.091473166	57.5	-1.216671445	5.192403337	0.090923715	56.5
length	2																																		57.5	-1.216671445	5.192403337	0.090923715	58.5	-1.327360462	5.443830096	0.090532906	57.5
length	2																																		58.5	-1.327360462	5.443830096	0.090532906	59.5	-1.408261687	5.69581328	0.090246768	58.5
length	2																																		59.5	-1.408261687	5.69581328	0.090246768	60.5	-1.464051065	5.947889759	0.090021128	59.5
length	2																																		60.5	-1.464051065	5.947889759	0.090021128	61.5	-1.499105627	6.199640267	0.089820688	60.5
length	2																																		61.5	-1.499105627	6.199640267	0.089820688	62.5	-1.517197913	6.450695818	0.089618171	61.5
length	2																																		62.5	-1.517197913	6.450695818	0.089618171	63.5	-1.521479703	6.700736725	0.089393174	62.5
length	2																																		63.5	-1.521479703	6.700736725	0.089393174	64.5	-1.514481331	6.949493534	0.089131254	63.5
length	2																																		64.5	-1.514481331	6.949493534	0.089131254	65.5	-1.498204976	7.196744733	0.088822943	64.5
length	2																																		65.5	-1.498204976	7.196744733	0.088822943	66.5	-1.474231858	7.442313819	0.088462854	65.5
length	2																																		66.5	-1.474231858	7.442313819	0.088462854	67.5	-1.443808911	7.686067039	0.088048963	66.5
length	2																																		67.5	-1.443808911	7.686067039	0.088048963	68.5	-1.407959107	7.92790936	0.087581916	67.5
length	2																																		68.5	-1.407959107	7.92790936	0.087581916	69.5	-1.367521025	8.167783677	0.087064605	68.5
length	2																																		69.5	-1.367521025	8.167783677	0.087064605	70.5	-1.32324327	8.405666621	0.086501667	69.5
length	2																																		70.5	-1.32324327	8.405666621	0.086501667	71.5	-1.275834578	8.641566305	0.085899159	70.5
length	2																																		71.5	-1.275834578	8.641566305	0.085899159	72.5	-1.226014257	8.875519723	0.085264271	71.5
length	2																																		72.5	-1.226014257	8.875519723	0.085264271	73.5	-1.174555804	9.107590221	0.084605096	72.5
length	2																																		73.5	-1.174555804	9.107590221	0.084605096	74.5	-1.122323639	9.337865054	0.083930435	73.5
length	2																																		74.5	-1.122323639	9.337865054	0.083930435	75.5	-1.070302348	9.566453061	0.083249631	74.5
length	2																																		75.5	-1.070302348	9.566453061	0.083249631	76.5	-1.019617172	9.793482492	0.082572421	75.5
length	2																																		76.5	-1.019617172	9.793482492	0.082572421	77.5	-0.971544123	10.01909902	0.081908788	76.5
length	2																																		77.5	-0.971544123	10.01909902	0.081908788	78.5	-0.927495981	10.24346467	0.081268832	77.5
length	2																																		78.5	-0.927495981	10.24346467	0.081268832	79.5	-0.889046221	10.46675386	0.080662561	78.5
length	2																																		79.5	-0.889046221	10.46675386	0.080662561	80.5	-0.857844783	10.6891553	0.080099785	79.5
length	2																																		80.5	-0.857844783	10.6891553	0.080099785	81.5	-0.835600041	10.91086924	0.079589888	80.5
length	2																																		81.5	-0.835600041	10.91086924	0.079589888	82.5	-0.824007806	11.13210717	0.079141623	81.5
length	2																																		82.5	-0.824007806	11.13210717	0.079141623	83.5	-0.824673085	11.35309164	0.078762888	82.5
length	2																																		83.5	-0.824673085	11.35309164	0.078762888	84.5	-0.839021353	11.57405623	0.078460511	83.5
length	2																																		84.5	-0.839021353	11.57405623	0.078460511	85.5	-0.868191531	11.79524697	0.078240047	84.5
length	2																																		85.5	-0.868191531	11.79524697	0.078240047	86.5	-0.912987527	12.0169203	0.078105554	85.5
length	2																																		86.5	-0.912987527	12.0169203	0.078105554	87.5	-0.973732843	12.23934838	0.078059544	86.5
length	2																																		87.5	-0.973732843	12.23934838	0.078059544	88.5	-1.050238631	12.46281861	0.078102898	87.5
length	2																																		88.5	-1.050238631	12.46281861	0.078102898	89.5	-1.141750538	12.68763627	0.078234935	88.5
length	2																																		89.5	-1.141750538	12.68763627	0.078234935	90.5	-1.246935039	12.9141268	0.078453576	89.5
length	2																																		90.5	-1.246935039	12.9141268	0.078453576	91.5	-1.363881842	13.1426393	0.078755652	90.5
length	2																																		91.5	-1.363881842	13.1426393	0.078755652	92.5	-1.490235591	13.37354263	0.079137144	91.5
length	2																																		92.5	-1.490235591	13.37354263	0.079137144	93.5	-1.623204367	13.60723197	0.079593737	92.5
length	2																																		93.5	-1.623204367	13.60723197	0.079593737	94.5	-1.759750536	13.84412275	0.080121122	93.5
length	2																																		94.5	-1.759750536	13.84412275	0.080121122	95.5	-1.896722704	14.08464853	0.080715361	94.5
length	2																																		95.5	-1.896722704	14.08464853	0.080715361	96.5	-2.031079769	14.32925018	0.081372938	95.5
length	2																																		96.5	-2.031079769	14.32925018	0.081372938	97.5	-2.159985258	14.57837334	0.082090922	96.5
length	2																																		97.5	-2.159985258	14.57837334	0.082090922	98.5	-2.280992946	14.8324557	0.082866693	97.5
length	2																																		98.5	-2.280992946	14.8324557	0.082866693	99.5	-2.392125361	15.09192012	0.083697706	98.5
length	2																																		99.5	-2.392125361	15.09192012	0.083697706	100.5	-2.491985117	15.35716167	0.08458092	99.5
length	2																																		100.5	-2.491985117	15.35716167	0.08458092	101.5	-2.579688446	15.62854849	0.085512655	100.5
length	2																																		101.5	-2.579688446	15.62854849	0.085512655	102.5	-2.654922113	15.90640903	0.086487929	101.5
length	2																																		102.5	-2.654922113	15.90640903	0.086487929	103.5	-2.717782155	16.19103966	0.087500575	102.5
height	1																																										77	77	-0.999294215	10.27440527	0.077115837	77.5	-0.979897716
height	1																																										77.5	77.5	-0.979897716	10.38901871	0.076995353	78.5	-0.943555181
height	1																																										78.5	78.5	-0.943555181	10.61724901	0.076769511	79.5	-0.91080778
height	1																																										79.5	79.5	-0.91080778	10.84432907	0.076564374	80.5	-0.882026316
height	1																																										80.5	80.5	-0.882026316	11.07048885	0.076380766	81.5	-0.857561667
height	1																																										81.5	81.5	-0.857561667	11.29597453	0.076219662	82.5	-0.837750377
height	1																																										82.5	82.5	-0.837750377	11.52104655	0.07608215	83.5	-0.822919198
height	1																																										83.5	83.5	-0.822919198	11.74597768	0.075969382	84.5	-0.813388595
height	1																																										84.5	84.5	-0.813388595	11.97105103	0.075882537	85.5	-0.809475279
height	1																																										85.5	85.5	-0.809475279	12.19655799	0.075822785	86.5	-0.811493792
height	1																																										86.5	86.5	-0.811493792	12.4227963	0.075791244	87.5	-0.8197572
height	1																																										87.5	87.5	-0.8197572	12.65006791	0.075788944	88.5	-0.834576932
height	1																																										88.5	88.5	-0.834576932	12.87867701	0.07581679	89.5	-0.856261805
height	1																																										89.5	89.5	-0.856261805	13.10892794	0.075875517	90.5	-0.885116299
height	1																																										90.5	90.5	-0.885116299	13.34112314	0.075965652	91.5	-0.921432943
height	1																																										91.5	91.5	-0.921432943	13.5755615	0.076087468	92.5	-0.965501267
height	1																																										92.5	92.5	-0.965501267	13.81253552	0.076240931	93.5	-1.017588552
height	1																																										93.5	93.5	-1.017588552	14.05233041	0.076425662	94.5	-1.077941994
height	1																																										94.5	94.5	-1.077941994	14.29522185	0.07664088	95.5	-1.146773671
height	1																																										95.5	95.5	-1.146773671	14.54147499	0.076885365	96.5	-1.224269596
height	1																																										96.5	96.5	-1.224269596	14.79134177	0.07715739	97.5	-1.310558831
height	1																																										97.5	97.5	-1.310558831	15.04506152	0.077454707	98.5	-1.405713355
height	1																																										98.5	98.5	-1.405713355	15.30285949	0.077774507	99.5	-1.509717075
height	1																																										99.5	99.5	-1.509717075	15.56494815	0.078113436	100.5	-1.622491233
height	1																																										100.5	100.5	-1.622491233	15.83152429	0.078467542	101.5	-1.743825743
height	1																																										101.5	101.5	-1.743825743	16.10277448	0.078832409	102.5	-1.873365511
height	1																																										102.5	102.5	-1.873365511	16.37887678	0.079203258	103.5	-2.010641647
height	1																																										103.5	103.5	-2.010641647	16.65999867	0.079574978	104.5	-2.154957918
height	1																																										104.5	104.5	-2.154957918	16.94630912	0.079942558	105.5	-2.305458316
height	1																																										105.5	105.5	-2.305458316	17.23797444	0.08030117	106.5	-2.461019713
height	1																																										106.5	106.5	-2.461019713	17.53517134	0.080646757	107.5	-2.62033059
height	1																																										107.5	107.5	-2.62033059	17.83808212	0.080976208	108.5	-2.781787762
height	1																																										108.5	108.5	-2.781787762	18.14690821	0.0812881	109.5	-2.943638944
height	1																																										109.5	109.5	-2.943638944	18.46185811	0.081582687	110.5	-3.103888502
height	1																																										110.5	110.5	-3.103888502	18.78315936	0.081862656	111.5	-3.260482798
height	1																																										111.5	111.5	-3.260482798	19.11103983	0.082132791	112.5	-3.411305599
height	1																																										112.5	112.5	-3.411305599	19.44572803	0.082400213	113.5	-3.554288672
height	1																																										113.5	113.5	-3.554288672	19.78744004	0.082674023	114.5	-3.687600863
height	1																																										114.5	114.5	-3.687600863	20.13635563	0.082964333	115.5	-3.809599339
height	1																																										115.5	115.5	-3.809599339	20.49262111	0.083282267	116.5	-3.919005213
height	1																																										116.5	116.5	-3.919005213	20.85632542	0.083638758	117.5	-4.014882272
height	1																																										117.5	117.5	-4.014882272	21.2274989	0.084044246	118.5	-4.096683061
height	1																																										118.5	118.5	-4.096683061	21.60610366	0.084508001	119.5	-4.164160421
height	1																																										119.5	119.5	-4.164160421	21.9920407	0.085038256	120.5	-4.217425718
height	1																																										120.5	120.5	-4.217425718	22.3851382	0.085641503	121.5	-4.256802224
height	2																																										77	77	-0.957840869	10.08653219	0.081713853	77.5	-0.935908436
height	2																																										77.5	77.5	-0.935908436	10.19868351	0.081394448	78.5	-0.89621042
height	2																																										78.5	78.5	-0.89621042	10.42217324	0.080780644	79.5	-0.863423474
height	2																																										79.5	79.5	-0.863423474	10.64473659	0.080208403	80.5	-0.839250279
height	2																																										80.5	80.5	-0.839250279	10.86657146	0.079687207	81.5	-0.825395013
height	2																																										81.5	81.5	-0.825395013	11.08788714	0.079225952	82.5	-0.823487667
height	2																																										82.5	82.5	-0.823487667	11.30890397	0.078832728	83.5	-0.834997067
height	2																																										83.5	83.5	-0.834997067	11.52985331	0.078514592	84.5	-0.861125495
height	2																																										84.5	84.5	-0.861125495	11.75097872	0.078277372	85.5	-0.90275588
height	2																																										85.5	85.5	-0.90275588	11.97253416	0.078125431	86.5	-0.960308955
height	2																																										86.5	86.5	-0.960308955	12.19478883	0.078061602	87.5	-1.033704489
height	2																																										87.5	87.5	-1.033704489	12.41802682	0.078087089	88.5	-1.122303405
height	2																																										88.5	88.5	-1.122303405	12.64254963	0.078201515	89.5	-1.224887418
height	2																																										89.5	89.5	-1.224887418	12.86867851	0.07840306	90.5	-1.339655646
height	2																																										90.5	90.5	-1.339655646	13.09675786	0.078688751	91.5	-1.464342037
height	2																																										91.5	91.5	-1.464342037	13.32715202	0.079054697	92.5	-1.596224732
height	2																																										92.5	92.5	-1.596224732	13.56025156	0.079496621	93.5	-1.732305592
height	2																																										93.5	93.5	-1.732305592	13.79646793	0.080010179	94.5	-1.869440665
height	2																																										94.5	94.5	-1.869440665	14.03623165	0.080591346	95.5	-2.004558693
height	2																																										95.5	95.5	-2.004558693	14.27998232	0.081236502	96.5	-2.134764169
height	2																																										96.5	96.5	-2.134764169	14.5281658	0.08194262	97.5	-2.257524917
height	2																																										97.5	97.5	-2.257524917	14.78122196	0.082707038	98.5	-2.370762249
height	2																																										98.5	98.5	-2.370762249	15.03957746	0.083527227	99.5	-2.472965302
height	2																																										99.5	99.5	-2.472965302	15.30363303	0.084400264	100.5	-2.563140425
height	2																																										100.5	100.5	-2.563140425	15.5737634	0.085322654	101.5	-2.640873937
height	2																																										101.5	101.5	-2.640873937	15.8503043	0.086289668	102.5	-2.706178899
height	2																																										102.5	102.5	-2.706178899	16.1335593	0.087295416	103.5	-2.759500412
height	2																																										103.5	103.5	-2.759500412	16.42379037	0.088332358	104.5	-2.801578893
height	2																																										104.5	104.5	-2.801578893	16.72122308	0.089391426	105.5	-2.833376069
height	2																																										105.5	105.5	-2.833376069	17.02604617	0.090461996	106.5	-2.855987198
height	2																																										106.5	106.5	-2.855987198	17.33841369	0.09153201	107.5	-2.870584724
height	2																																										107.5	107.5	-2.870584724	17.65844486	0.092588053	108.5	-2.878341197
height	2																																										108.5	108.5	-2.878341197	17.98622785	0.093615622	109.5	-2.880404823
height	2																																										109.5	109.5	-2.880404823	18.32181829	0.094599184	110.5	-2.877853767
height	2																																										110.5	110.5	-2.877853767	18.66524194	0.095522442	111.5	-2.871676584
height	2																																										111.5	111.5	-2.871676584	19.01649457	0.096368448	112.5	-2.86277466
height	2																																										112.5	112.5	-2.86277466	19.37553957	0.097119646	113.5	-2.851915004
height	2																																										113.5	113.5	-2.851915004	19.74231348	0.097758211	114.5	-2.839760032
height	2																																										114.5	114.5	-2.839760032	20.11672014	0.098265916	115.5	-2.826824189
height	2																																										115.5	115.5	-2.826824189	20.4986363	0.098624434	116.5	-2.813480089
height	2																																										116.5	116.5	-2.813480089	20.88790914	0.09881529	117.5	-2.799924586
height	2																																										117.5	117.5	-2.799924586	21.28435965	0.09882	118.5	-2.786142221
height	2																																										118.5	118.5	-2.786142221	21.6877854	0.098620143	119.5	-2.771843402
height	2																																										119.5	119.5	-2.771843402	22.09796571	0.098197431	120.5	-2.756365595
height	2																																										120.5	120.5	-2.756365595	22.51466977	0.097533789	121.5	-2.738514883
[truncated: 2 more columns]
